# Supplementary material for: The relationship between sleep habits, lifestyle factors, and achieving guideline-recommended physical activity levels in ten-to-fourteen-year-old Japanese children: A cross-sectional study
Source: PLoS One. 2020 Nov 13;15(11):e0242517. doi: 10.1371/journal.pone.0242517 (PMC7665581; doi:10.1371/journal.pone.0242517)
Supplement: S1 Database — (XLSX) [file pone.0242517.s001.xlsx]

## Sheet: database
grade	sex	height	weight	BMI percentile	pa guideline_category	school night sleep duration	school night sleep duration_category	weekend night sleep duration	weekend night sleep duration_category	social jetlag	social jetlag_category	pdss	pdss_category	after school napping_category	screen time	screen time_quartile	skipped breakfast_category
3	1	151.5	42	40.0267	1	420	1	650	2	165	1	14	0	0	540	3	1
3	1	160.9	47.5	38.1626	0	465	1	495	0	15	0	12	0	1	90	0	0
3	1	161.3	47.7	36.2026	1	440	1	450	1	45	0	19	1	1	220	2	0
3	1	160.1	45.2	26.611	0	450	1	555	0	120	1	8	0	1	180	1	1
3	1	155.1	46.2	56.6672	1	440	1	555	0	120	1	7	0	0	90	0	0
3	1	163.1	45.6	18.4761	0	380	1	430	1	60	1	18	1	1	150	1	1
3	1	160	42	12.6047	0	520	0	590	0	65	1	18	1	0	240	2	0
3	1	157.8	35	0.231296	1	535	0	475	1	90	1	0	0	0	60	0	0
3	1	163.2	46	19.6138	0	300	1	230	1	15	0	0	0	0	480	3	0
3	1	158.8	52	71.5435	0	420	1	510	0	75	1	12	0	1	90	0	0
3	1	152.7	41.5	33.5363	1	480	0	570	0	75	1	12	0	0	130	1	0
3	1	161.5	48	45.3618	0	479	1	770	2	210	1	9	0	1	300	2	1
3	1	137.5	27.5	0.534002	1	530	0	400	1	30	0	15	0	0	240	2	0
3	2	154.6	39.9	11.8657	0	450	1	585	0	120	1	23	1	0	100	0	0
3	2	153	35	1.19683	0	535	0	595	0	90	1	15	0	0	330	3	0
3	2	153.5	41	21.234	1	380	1	450	1	100	1	10	0	0	120	1	0
3	2	151	38	12.8233	0	470	1	530	0	50	0	15	0	0	150	1	0
3	2	150.6	36.5	5.40849	0	445	1	430	1	22	0	9	0	0	90	0	0
3	2	163	51.3	43.704	0	380	1	440	1	0	0	18	1	0	130	1	0
3	2	161	52	58.2314	0	300	1	600	0	180	1	18	1	0	300	2	0
3	1	167	55	56.5909	0	430	1	430	1	60	1	10	0	0	240	2	0
3	2	146.6	47	76.4595	0	290	1	470	1	75	1	14	0	0	360	3	0
3	2	156	38	4.51841	0	420	1	500	0	120	1	22	1	1	260	2	0
3	2	158.2	86.5	99.8311	0	410	1	500	0	75	1	16	0	0	420	3	0
3	1	150	40	26.4737	0	480	0	565	0	130	1	15	0	0	240	2	0
3	2	159	51	58.8877	0	505	0	595	0	45	0	17	1	0	120	1	0
3	2	144.3	44	68.4125	0	500	0	620	2	60	1	15	0	1	390	3	0
3	2	157.5	60	91.6832	0	440	1	899	2	120	1	6	0	1	150	1	1
3	2	150.2	39.5	24.5354	0	410	1	590	0	110	1	18	1	0	240	2	0
3	2	143.5	36	19.9154	0	449	1	569	0	120	1	18	1	1	150	1	0
3	1	161.7	45	21.6306	0	415	1	440	1	25	0	21	1	1	160	1	0
3	1	151	44.3	56.5136	0	515	0	650	2	132	1	21	1	1	360	3	0
3	1	167	70	93.7503	1	464	1	524	0	45	0	18	1	1	240	2	0
3	1	160	47.2	36.1834	1	522	0	597	0	67	1	13	0	0	35	0	0
3	1	162	52	66.1286	1	523	0	477	1	37	0	10	0	0	30	0	0
3	1	159	43	15.3909	0	330	1	420	1	45	0	15	0	0	110	0	0
3	1	155	38.5	6.44077	0	495	0	530	0	47	0	15	0	0	390	3	0
3	1	163.5	50	42.1696	0	320	1	410	1	45	0	6	0	0	240	2	0
3	1	150	35	3.12703	0	530	0	500	0	120	1	8	0	0	210	2	0
3	1	153.6	60	93.9452	0	485	0	570	0	65	1	15	0	1	720	3	0
3	2	154	47	50.489	0	440	1	590	0	75	1	8	0	0	120	1	0
3	2	156.9	44	24.5357	0	380	1	470	1	15	0	10	0	0	40	0	0
3	2	149.4	43	42.1673	1	445	1	495	0	60	1	17	1	1	330	3	1
3	1	159.3	48	51.5715	1	475	1	475	1	60	1	21	1	0	210	2	0
3	1	168.7	73	94.6663	0	470	1	525	0	30	0	7	0	1	300	2	0
3	2	152.2	35.6	1.44586	0	440	1	470	1	50	0	28	1	0	420	3	0
3	2	156.5	39.4	5.03424	0	440	1	500	0	30	0	20	1	0	120	1	1
3	2	152	41	21.929	0	415	1	655	2	120	1	20	1	0	35	0	0
3	2	157	51	65.4776	1	435	1	585	0	105	1	15	0	0	210	2	1
3	2	154.7	40	10.9097	0	495	0	585	0	45	0	18	1	1	60	0	0
3	2	143	32	4.71671	0	420	1	450	1	15	0	20	1	1	30	0	0
3	2	154.5	43.4	31.8411	0	370	1	510	0	135	1	17	1	1	120	1	0
3	2	156.8	39.3	4.74469	1	270	1	690	2	295	1	31	1	1	330	3	1
3	2	156	44	30.2837	1	397	1	507	0	65	1	12	0	0	820	3	0
3	2	157.8	49	50.1521	0	490	0	600	0	150	1	21	1	0	120	1	0
3	2	157.6	52.4	72.9596	0	321	1	561	0	120	1	31	1	1	510	3	0
3	2	165	69	95.0157	1	230	1	297	1	150	1	27	1	1	170	1	0
3	2	161.9	52.6	53.2772	0	420	1	540	0	60	1	18	1	0	150	1	0
3	2	149	42	35.9732	0	267	1	357	1	195	1	17	1	0	150	1	0
3	1	140.2	32.5	14.8305	1	390	1	610	2	135	1	15	0	0	300	2	1
3	1	159	43.2	19.8156	0	505	0	725	2	100	1	13	0	0	70	0	0
3	1	152.3	40.5	28.8259	0	465	1	507	0	140	1	26	1	1	450	3	0
3	1	149.7	42.5	53.1827	0	435	1	480	0	60	1	11	0	0	60	0	0
3	1	160	45	28.1876	1	510	0	650	2	60	1	15	0	0	0	0	0
3	1	163	49.3	38.9306	1	465	1	490	0	45	0	17	1	1	90	0	0
3	1	168.3	51	35.1939	0	440	1	535	0	45	0	23	1	0	90	0	0
3	1	150	38	13.8831	1	477	1	560	0	75	1	11	0	0	150	1	0
3	1	157.5	44.5	30.6574	1	525	0	560	0	15	0	5	0	0	50	0	0
3	1	165.1	48.5	29.1401	1	440	1	520	0	100	1	15	0	0	120	1	0
3	1	164	60	82.1936	0	420	1	600	0	90	1	23	1	1	30	0	0
3	2	148.5	44.3	53.5792	0	417	1	507	0	75	1	16	0	0	150	1	0
3	2	152	41.5	30.3997	1	520	0	595	0	97	1	32	1	0	420	3	0
3	2	152.4	41.6	24.2499	0	440	1	530	0	110	1	24	1	1	240	2	0
3	2	155.7	47.2	50.7374	0	385	1	320	1	112	1	22	1	0	0	0	1
3	2	155	52.3	78.4966	0	253	1	357	1	262	1	7	0	0	50	0	1
3	2	147.2	36	9.43553	1	330	1	390	1	30	0	21	1	1	270	2	1
3	2	156.5	41	8.64505	1	405	1	525	0	60	1	14	0	0	150	1	0
3	2	151	45	58.3828	0	417	1	710	2	30	0	25	1	1	60	0	0
3	2	160.3	52.3	60.4452	0	400	1	610	2	130	1	21	1	0	370	3	0
3	2	145.1	37	16.8254	1	447	1	507	0	30	0	11	0	1	60	0	0
3	2	158	46	30.1644	0	400	1	580	0	60	1	21	1	0	20	0	0
3	1	155.5	47.1	54.7822	1	445	1	470	1	45	0	3	0	0	90	0	0
3	1	167.5	52.5	45.7962	0	495	0	560	0	22	0	19	1	0	360	3	0
3	1	173	63	76.619	0	420	1	510	0	45	0	23	1	0	180	1	0
3	2	156.6	43.9	27.5739	1	440	1	475	1	75	1	23	1	0	140	1	0
3	2	159	41.2	7.22908	0	435	1	450	1	15	0	17	1	0	420	3	0
3	1	155.5	40.1	10.8877	1	480	0	540	0	50	0	18	1	1	120	1	0
3	1	165	50	35.0232	0	350	1	413	1	145	1	10	0	0	570	3	1
3	1	146.5	35.2	13.1203	0	530	0	590	0	60	1	14	0	0	150	1	0
3	1	160	40	3.48396	0	448	1	538	0	75	1	14	0	0	660	3	0
3	1	163.7	50.7	43.8761	1	375	1	375	1	0	0	3	0	0	165	1	0
3	1	170.8	50	17.7674	0	485	0	485	0	0	0	5	0	0	75	0	0
3	1	159.4	44.5	25.5216	0	475	1	477	1	30	0	16	0	0	150	1	0
3	1	172	58	57.3508	0	328	1	477	1	75	1	18	1	1	420	3	1
3	1	156	48	60.5051	1	440	1	555	0	17	0	9	0	1	120	1	0
3	1	147.3	37.1	19.9759	0	419	1	619	2	151	1	0	0	0	180	1	0
3	1	167.5	50.5	31.6348	0	490	0	520	0	10	0	17	1	0	450	3	0
3	1	155	40	12.6925	0	409	1	466	1	61	1	17	1	1	390	3	0
3	1	141.2	42	76.2252	0	460	1	530	0	125	1	16	0	1	430	3	0
3	1	168.3	50.1	28.28	0	270	1	410	1	0	0	2	0	0	540	3	0
4	1	162.3	49	31.6577	1	450	1	480	0	45	0	22	1	0	530	3	0
4	1	168	60	71.4303	1	420	1	530	0	7	0	12	0	0	80	0	0
4	2	152.7	40.5	12.7226	0	280	1	440	1	45	0	16	0	1	270	2	0
4	1	159.7	47	29.6993	1	470	1	530	0	30	0	18	1	1	180	1	0
4	1	164	53.5	53.6452	0	390	1	570	0	90	1	14	0	0	110	0	0
4	2	145.6	42.4	49.9553	1	290	1	415	1	120	1	23	1	1	360	3	1
4	1	154.5	41.6	13.8151	0	450	1	240	1	45	0	23	1	0	255	2	0
4	2	157	41.6	7.70047	0	418	1	598	0	240	1	26	1	0	225	2	0
4	1	174.9	55	20.9708	1	220	1	310	1	75	1	17	1	1	165	1	0
4	1	164	55.5	62.7531	1	445	1	479	1	285	1	16	0	1	540	3	0
4	1	155	40	6.29039	0	440	1	530	0	45	0	24	1	0	240	2	0
4	2	147.7	42.5	37.1068	0	445	1	520	0	47	0	13	0	0	600	3	0
4	2	154.1	45.2	33.0546	1	390	1	470	1	60	1	12	0	0	120	1	0
4	2	161.1	46.2	19.7149	1	410	1	530	0	285	1	19	1	0	180	1	0
4	1	170	63.2	76.9088	1	400	1	410	1	60	1	13	0	0	180	1	0
4	2	152.7	45	37.8349	0	410	1	440	1	32	0	24	1	1	240	2	0
4	2	159	53	59.307	1	325	1	295	1	45	0	18	1	1	310	3	1
4	1	162.3	47	22.2976	1	419	1	419	1	0	0	17	1	0	210	2	0
4	2	150.4	40.8	18.2767	0	450	1	560	0	15	0	25	1	0	660	3	0
4	1	156.8	42	11.8845	0	450	1	495	0	52	0	14	0	0	150	1	0
4	2	167.3	55.5	43.0678	0	280	1	535	0	157	1	16	0	0	660	3	0
4	1	158.8	48.5	43.0747	0	360	1	470	1	55	0	27	1	1	180	1	0
4	2	155.9	47.8	41.9908	0	417	1	417	1	0	0	21	1	1	510	3	0
4	1	173.5	56.5	35.036	0	475	1	505	0	15	0	17	1	0	600	3	0
4	2	157.8	45.9	22.3092	1	350	1	520	0	85	1	17	1	0	280	2	0
4	2	165	53	38.9455	1	405	1	500	0	45	0	18	1	0	300	2	0
4	2	149.8	43.6	39.8345	0	410	1	460	1	90	1	14	0	1	180	1	0
4	1	173	71	87.5428	0	360	1	480	0	60	1	0	0	0	60	0	0
4	1	170.8	55	36.3574	1	460	1	560	0	80	1	19	1	1	510	3	0
4	1	164.9	45	6.80571	1	450	1	410	1	90	1	19	1	1	360	3	1
4	1	150.5	45	54.7986	0	390	1	510	0	0	0	5	0	0	40	0	0
4	1	168.5	50	22.4174	1	360	1	480	0	0	0	26	1	0	350	3	0
4	1	156	40	7.2978	0	270	1	240	1	225	1	32	1	0	600	3	0
4	1	170	51.2	18.5825	0	492	0	490	0	60	1	9	0	0	355	3	0
4	2	159.9	44.1	11.4732	1	410	1	409	1	60	1	10	0	0	300	2	0
4	2	151	38.8	7.00153	0	410	1	440	1	45	0	13	0	0	120	1	0
4	2	158	53	62.7083	0	375	1	570	0	105	1	18	1	1	390	3	0
4	2	152.6	48.4	56.3062	0	410	1	440	1	15	0	18	1	0	270	2	0
4	2	165.3	58.3	64.5607	0	300	1	360	1	75	1	22	1	0	320	3	1
4	2	152.2	47.4	58.7308	0	330	1	360	1	30	0	9	0	1	150	1	0
4	2	156.3	45.3	23.8307	1	399	1	415	1	37	0	12	0	0	150	1	0
4	1	170.4	55	35.493	1	500	0	530	0	15	0	13	0	0	180	1	0
4	1	162.1	60	83.2671	0	395	1	565	0	102	1	21	1	1	300	2	0
4	2	153.8	38.8	4.25306	0	492	0	477	1	7	0	11	0	0	30	0	0
4	2	156	43	12.9245	0	390	1	420	1	45	0	14	0	0	165	1	0
4	1	170.7	61	65.6636	0	475	1	530	0	0	0	9	0	0	270	2	0
4	2	159.9	58	77.4217	1	419	1	419	1	60	1	7	0	0	60	0	0
4	2	149	34.4	1.08959	0	290	1	400	1	60	1	13	0	1	150	1	0
4	2	144.4	34.3	3.1819	0	475	1	475	1	0	0	0	0	0	0	0	0
4	1	159.2	45.5	20.5903	0	435	1	525	0	67	1	16	0	0	390	3	1
4	1	169	52	24.9061	0	390	1	435	1	30	0	19	1	1	150	1	0
4	1	170	65	80.7203	1	410	1	477	1	120	1	14	0	0	240	2	0
4	2	157	47.5	35.233	0	390	1	570	0	90	1	14	0	0	360	3	0
4	1	156.3	55	82.73	0	320	1	530	0	195	1	18	1	1	180	1	1
4	2	153.5	40.4	10.9566	1	420	1	450	1	15	0	10	0	0	660	3	0
4	2	155.1	40.5	5.19227	1	445	1	475	1	75	1	17	1	1	150	1	0
4	1	171.5	52	17.5	0	510	0	540	0	45	0	10	0	0	220	2	0
4	2	154.9	42.3	17.5125	0	475	1	500	0	75	1	23	1	0	120	1	0
4	1	175.6	52	8.39823	1	505	0	640	2	37	0	21	1	0	60	0	0
4	2	153.3	41.7	14.7456	0	455	1	470	1	37	0	16	0	0	120	1	0
4	1	159.3	44	17.2378	1	435	1	470	1	50	0	7	0	1	120	1	0
4	1	164.5	49	25.5209	1	355	1	300	1	0	0	24	1	0	390	3	0
4	2	161	54	60.073	0	447	1	498	0	145	1	22	1	1	300	2	0
4	2	162	48.8	23.3544	1	405	1	585	0	90	1	10	0	0	120	1	0
4	1	165.1	57.1	64.0215	1	475	1	535	0	60	1	18	1	0	150	1	0
4	1	155.6	41.5	10.6564	1	395	1	525	0	65	1	14	0	0	330	3	0
4	1	165	45	5.42925	1	370	1	340	1	105	1	18	1	0	250	2	0
4	1	156.6	42	13.9478	1	420	1	460	1	45	0	11	0	0	270	2	0
4	1	148	37	11.2636	0	435	1	505	0	25	0	17	1	0	165	1	0
4	2	162	61.4	83.4028	0	440	1	460	1	70	1	12	0	1	360	3	0
4	2	154.9	40.8	8.34419	0	447	1	567	0	90	1	21	1	1	60	0	0
4	2	156.6	46.6	32.5701	0	388	1	598	0	75	1	8	0	0	240	2	0
4	2	146	43.8	53.0153	1	290	1	470	1	90	1	9	0	1	270	2	0
4	1	155.7	45	34.1006	0	435	1	490	0	30	0	16	0	0	180	1	0
4	1	161.3	47	29.394	1	410	1	510	0	75	1	23	1	0	150	1	0
4	2	158.7	55.5	71.8099	0	445	1	615	2	5	0	28	1	0	60	0	0
4	2	145.9	36.2	8.76271	0	418	1	415	1	0	0	20	1	1	100	0	1
4	1	155.5	42	13.1423	1	440	1	620	2	60	1	9	0	0	210	2	0
4	1	149.2	37.2	10.3026	0	379	1	596	0	225	1	9	0	1	420	3	0
4	2	152.7	40.5	11.7118	0	410	1	470	1	30	0	14	0	0	110	0	0
4	1	158.5	52	61.6194	0	480	0	500	0	15	0	22	1	1	540	3	0
4	1	157	45	30.8344	0	410	1	440	1	15	0	18	1	0	210	2	0
4	2	154.4	45.3	30.4991	0	380	1	470	1	45	0	18	1	0	150	1	0
4	2	150.1	40.5	18.7	0	415	1	535	0	60	1	12	0	0	150	1	0
4	1	163.5	53	49.0499	0	360	1	268	1	150	1	13	0	1	450	3	0
4	2	155.5	45	26.0697	1	290	1	290	1	30	0	9	0	0	90	0	0
4	2	148.6	35	2.11259	0	400	1	480	0	10	0	13	0	0	210	2	0
4	2	150.2	37	5.69688	0	505	0	530	0	15	0	26	1	0	150	1	0
4	1	171.7	67	81.5576	0	460	1	480	0	27	0	4	0	0	130	1	0
4	2	154.9	43	16.8381	1	440	1	350	1	15	0	21	1	1	480	3	0
4	1	163	57.5	71.5002	1	425	1	455	1	17	0	10	0	0	180	1	0
4	1	170.8	64	77.9205	1	469	1	539	0	35	0	15	0	0	210	2	0
4	2	166.3	49.7	18.0321	1	425	1	320	1	52	0	12	0	0	150	1	0
4	1	170	51	22.9611	0	517	0	540	0	10	0	18	1	0	0	0	1
4	2	156	43	12.4648	0	447	1	537	0	105	1	15	0	1	360	3	0
4	1	147	38	21.3364	1	390	1	400	1	30	0	9	0	0	30	0	0
4	2	152	45.2	41.1416	0	275	1	710	2	217	1	24	1	1	570	3	1
4	2	154	43	20.0947	0	470	1	440	1	15	0	13	0	0	240	2	0
4	1	160.1	44	16.2013	0	415	1	300	1	45	0	18	1	1	330	3	0
4	2	154	45	30.0863	1	400	1	500	0	22	0	19	1	1	130	1	0
4	1	171.5	56	44.0885	0	420	1	405	1	30	0	8	0	0	480	3	0
4	1	163.4	48.3	28.2255	1	380	1	510	0	105	1	21	1	0	420	3	0
4	1	158.1	48	47.4396	1	425	1	525	0	50	0	14	0	1	270	2	1
4	2	156.9	51.9	62.0152	0	450	1	570	0	60	1	16	0	1	300	2	0
4	1	162.2	58.8	79.7295	0	530	0	500	0	15	0	10	0	1	300	2	0
4	1	160	50	49.9579	1	380	1	430	1	25	0	16	0	0	120	1	0
4	2	154.3	45.4	34.3162	1	425	1	480	0	35	0	14	0	0	90	0	0
4	1	156	44	25.1073	1	430	1	455	1	45	0	8	0	0	90	0	0
4	2	167.2	39.1	0.0389189	1	320	1	390	1	90	1	12	0	0	120	1	1
4	2	160.2	44.9	11.5813	0	445	1	505	0	30	0	23	1	0	180	1	0
4	1	166	51	32.454	1	435	1	495	0	30	0	13	0	0	150	1	1
4	2	158	45	17.0179	0	395	1	395	1	0	0	14	0	0	40	0	0
4	1	162.2	45.5	14.3338	0	470	1	530	0	30	0	7	0	1	180	1	0
4	2	145.5	35	5.58061	0	465	1	555	0	67	1	14	0	0	270	2	0
4	1	164	55	62.4596	0	507	0	537	0	15	0	6	0	0	120	1	0
4	2	160	46	21.9631	1	375	1	590	0	162	1	15	0	1	210	2	0
1	1	138	32	41.6253	0	510	1	570	0	35	0	5	0	0	570	3	0
1	1	135	32.8	60.7752	1	477	1	477	1	0	0	0	0	0	270	2	0
1	2	146.5	36.5	47.122	0	540	0	615	0	90	1	6	0	0	210	2	0
1	1	148	35	26.0048	0	560	0	590	0	15	0	3	0	0	90	0	0
1	1	142.1	44	90.16	0	538	1	389	1	195	1	2	0	0	325	2	0
1	1	136.8	30.1	28.8627	1	590	0	590	0	30	0	2	0	0	180	1	0
1	1	140.5	37.1	75.5003	0	500	1	530	1	45	0	8	0	1	240	2	0
1	1	138.2	34.5	60.0401	1	505	1	530	1	45	0	7	0	0	570	3	0
1	2	137	30	25.0778	1	560	0	650	0	75	1	17	1	0	330	3	0
1	2	151	43	72.9126	0	440	1	540	0	80	1	10	0	0	105	0	0
1	2	149	36.8	36.3735	1	465	1	655	0	95	1	16	0	1	450	3	0
1	2	140	39.1	84.7205	0	477	1	450	1	73	1	10	0	0	355	3	0
1	2	153.8	43.2	62.9725	1	455	1	470	1	67	1	4	0	1	140	1	0
1	2	140	27.8	3.51472	1	520	1	620	0	50	0	10	0	0	110	0	0
1	2	133	27	14.8271	0	460	1	640	0	150	1	21	1	0	180	2	1
1	2	137	31	31.2261	0	515	1	615	0	95	1	15	0	0	90	0	0
1	2	132.7	26.3	11.2354	0	525	1	475	1	65	1	7	0	0	100	0	0
1	1	132.5	27.5	26.8142	1	550	0	545	0	55	0	9	0	0	160	1	0
1	2	137.1	29	19.4482	0	537	1	657	0	60	1	19	1	0	750	3	0
1	1	140	30	15.1404	1	520	1	475	1	35	0	7	0	0	210	2	0
1	2	159.7	42.1	36.1739	0	462	1	567	0	82	1	6	0	0	460	3	0
1	1	139.2	31	24.6489	0	540	0	580	0	50	0	15	0	1	420	3	0
1	2	129.4	27.8	35.8153	0	470	1	600	0	65	1	22	1	0	170	1	0
1	2	151.1	39.1	43.9508	1	440	1	560	0	90	1	2	0	0	250	2	0
1	2	147.6	38.5	51.008	0	466	1	537	1	81	1	6	0	0	355	3	0
1	1	141.8	38.2	73.153	1	508	1	538	1	45	0	8	0	1	240	2	0
1	2	147.9	38.3	51.4897	0	510	1	540	0	75	1	10	0	0	225	2	0
1	2	134	30	35.5785	0	425	1	405	1	25	0	10	0	1	145	1	0
1	2	143.6	33.7	31.2308	0	496	1	545	0	39	0	11	0	0	120	1	0
1	1	143.8	30	5.33123	0	555	0	605	0	45	0	17	1	0	70	0	0
1	2	130.1	27.6	37.5489	1	520	1	530	1	55	0	10	0	0	100	0	0
1	1	131	30	59.7846	0	537	1	537	1	60	1	10	0	1	465	3	0
1	1	152.4	40.1	55.448	1	479	1	707	0	205	1	8	0	1	90	0	0
1	1	139	33	43.8185	1	360	1	390	1	45	0	0	0	0	480	3	0
1	1	139.5	38.7	81.3616	1	470	1	485	1	55	0	6	0	1	280	2	0
1	1	135.5	33.3	65.1652	0	484	1	529	1	32	0	8	0	0	480	3	0
2	1	139	32.5	31.4157	0	450	1	540	0	150	1	21	1	0	240	2	0
2	1	152.6	35.7	6.88275	1	525	1	570	0	22	0	13	0	1	180	1	0
2	1	151.1	61.7	97.4492	1	489	1	476	1	93	1	17	1	0	530	3	0
2	2	140.4	30.2	8.81577	0	600	0	820	2	75	1	14	0	0	280	2	0
2	1	152.2	48.7	83.8498	0	520	1	490	1	15	0	7	0	0	200	1	0
2	1	151.8	36.1	14.5865	1	400	1	532	1	60	1	15	0	1	660	3	0
2	2	144.8	51	95.9862	1	525	1	820	2	92	1	13	0	1	240	2	0
2	2	152	41.7	50.6102	0	460	1	465	1	70	1	20	1	1	570	3	0
2	1	142.5	40.1	76.0134	1	545	0	595	0	85	1	14	0	1	180	1	0
2	1	141.1	28.3	1.36877	0	563	0	655	0	45	0	0	0	0	25	0	0
2	1	134.3	26.5	4.34497	0	540	0	688	0	60	1	6	0	0	240	2	0
2	2	149.4	39.7	48.5669	0	500	1	590	0	105	1	20	1	0	370	3	0
2	1	137.2	32.7	46.1095	0	539	1	569	0	75	1	6	0	0	285	2	0
2	2	139.2	31.3	15.6072	0	479	1	539	1	30	0	15	0	0	210	2	0
2	1	140.2	33.2	29.8684	1	500	1	505	1	120	1	4	0	0	210	2	0
2	2	151.1	47.3	80.1186	0	430	1	550	0	92	1	13	0	1	350	3	1
2	1	150	41	51.7098	1	480	1	467	1	6	0	17	1	0	240	2	0
2	1	149	40.5	53.8616	0	498	1	625	0	121	1	19	1	0	840	3	0
2	2	147.5	34.4	18.8827	0	480	1	720	0	150	1	16	0	1	360	3	0
2	2	142	28	1.19961	0	510	1	540	0	45	0	18	1	0	480	3	0
2	2	137.5	27.4	3.71371	0	475	1	565	0	75	1	16	0	0	150	1	0
2	2	148.8	35.3	13.7323	1	500	1	560	0	90	1	6	0	0	190	2	0
2	1	134	24.7	0.282577	0	465	1	450	1	52	0	6	0	1	225	2	1
2	1	150.8	35.4	10.2991	0	530	1	555	0	42	0	14	0	0	60	0	0
2	2	148.3	35	15.5782	1	470	1	510	1	115	1	21	1	0	270	2	0
2	1	145.5	34.9	23.7658	1	480	1	417	1	75	1	18	1	0	450	3	1
2	2	148.3	41	53.2576	1	508	1	568	0	60	1	0	0	1	300	3	0
2	1	143.6	32.4	12.0927	0	545	0	520	1	87	1	6	0	0	180	1	0
2	2	145.4	37.5	45.5676	0	541	0	536	1	17	0	8	0	0	285	2	0
2	2	156.3	39.4	20.1884	0	410	1	410	1	30	0	10	0	0	30	0	0
2	2	142.6	45.3	90.2663	1	490	1	760	2	135	1	10	0	0	300	3	0
2	1	147.1	38.3	43.0967	1	449	1	719	0	195	1	18	1	1	300	2	1
2	1	134.5	29.2	24.6409	1	569	0	385	1	30	0	13	0	0	600	3	0
2	2	133.4	26	4.72211	0	560	0	585	0	45	0	11	0	0	180	2	0
2	1	143	31.4	7.11324	1	524	1	549	0	62	1	11	0	1	515	3	0
2	2	149.7	40.2	42.1258	0	400	1	490	1	75	1	19	1	0	730	3	0
2	1	134.3	28.6	12.7736	1	580	0	567	0	142	1	17	1	1	210	2	0
2	2	154.3	39.8	27.4579	0	480	1	630	0	120	1	8	0	0	120	1	0
2	1	140	32.9	30.783	0	495	1	540	0	75	1	23	1	0	210	2	0
2	1	156.9	41.6	31.8633	0	545	0	280	1	72	1	11	0	0	270	2	0
2	1	137.5	29.3	12.2378	0	460	1	525	1	60	1	14	0	0	240	2	0
2	1	142.3	37	57.8967	0	490	1	685	0	25	0	6	0	1	630	3	0
1	1	135	26.5	4.66316	0	430	1	517	1	0	0	9	0	1	390	3	0
1	2	135	30.4	37.1932	0	460	1	580	0	60	1	12	0	0	370	3	0
1	1	145	32	12.6039	0	455	1	470	1	12	0	4	0	0	500	3	0
1	2	126.5	26.5	41.2031	0	485	1	505	1	5	0	14	0	0	100	0	0
1	1	140.3	31.3	24.5724	1	460	1	505	1	21	0	13	0	1	120	1	1
1	2	135	29.4	34.3301	0	477	1	534	1	33	0	12	0	0	333	3	0
1	1	130.1	34.5	86.7791	0	480	1	530	1	115	1	10	0	0	210	2	0
1	1	149	40.9	66.5567	1	545	0	565	0	65	1	5	0	0	450	3	0
1	1	143.6	36	54.1647	0	305	1	470	1	37	0	32	1	1	120	1	1
1	2	135.5	31.5	52.7006	0	508	1	705	0	110	1	2	0	1	25	0	0
1	2	134	27	15.0042	1	390	1	410	1	10	0	11	0	1	150	1	0
1	1	132	40	94.2003	0	500	1	495	1	2	0	12	0	1	280	2	0
1	1	140.3	31.1	24.3832	1	420	1	505	1	40	0	10	0	0	120	1	0
1	1	135.2	29.7	29.2511	0	387	1	370	1	0	0	9	0	0	120	1	0
1	2	132.4	25.4	8.26293	1	404	1	549	0	72	1	15	0	0	150	1	0
1	2	145.4	35.3	40.6136	1	460	1	510	1	65	1	9	0	0	30	0	0
1	2	137	30	26.924	0	330	1	370	1	45	0	7	0	1	220	2	1
1	1	143.4	31.2	12.5257	0	480	1	685	0	102	1	4	0	0	125	1	0
1	1	136	32.1	50.5874	0	500	1	540	0	95	1	22	1	0	210	2	0
1	1	147	47	89.7701	0	425	1	445	1	40	0	13	0	0	81	0	0
1	2	138.5	27.5	3.88318	0	440	1	530	1	105	1	8	0	0	180	2	0
1	2	146.1	35.1	29.9806	0	450	1	535	1	150	1	20	1	1	50	0	0
1	2	134.7	34.7	76.3804	0	490	1	560	0	155	1	0	0	1	80	0	0
1	2	139.9	33.8	54.5757	1	345	1	335	1	5	0	22	1	0	120	1	0
1	2	138.7	31	24.4651	0	535	1	580	0	47	0	5	0	0	70	0	0
1	2	143.8	41.2	81.5349	0	524	1	715	0	207	1	22	1	1	135	1	0
1	2	132.1	27.4	26.5301	0	480	1	610	0	142	1	14	0	1	150	1	0
1	2	136	29	22.6716	0	415	1	605	0	137	1	18	1	0	180	2	0
1	2	151.3	32.5	3.35144	0	509	1	599	0	45	0	8	0	1	360	3	0
1	2	138.5	30	21.1865	1	478	1	625	0	105	1	16	0	0	91	0	0
1	1	140	50	96.7259	0	470	1	447	1	10	0	4	0	0	240	2	0
1	1	141.8	32.9	36.0686	1	431	1	425	1	2	0	19	1	0	130	1	0
1	1	139	31	34.3983	1	430	1	450	1	15	0	11	0	0	200	1	0
1	2	138.7	30	21.2896	0	425	1	485	1	30	0	5	0	1	240	2	0
1	2	139.8	31.6	30.1446	0	445	1	545	0	5	0	6	0	1	130	1	0
1	2	131.8	28.8	42.5526	0	360	1	510	1	195	1	13	0	0	390	3	1
1	2	148.8	37	39.8177	1	435	1	420	1	0	0	15	0	1	240	2	0
1	2	143.6	30.5	9.08503	0	480	1	560	0	70	1	8	0	0	150	1	0
1	2	141	27.2	1.54551	0	569	0	566	0	1	0	2	0	0	150	1	1
1	2	149.1	33.4	13.5506	1	550	0	580	0	30	0	6	0	0	90	0	0
1	1	142.6	32.5	28.7014	1	379	1	419	1	40	0	10	0	0	310	2	0
1	1	135.3	32	51.7794	0	546	0	582	0	180	1	6	0	0	150	1	0
1	1	134.5	28.5	22.7304	1	459	1	519	1	60	1	15	0	0	150	1	0
1	1	151	34	7.73833	0	479	1	479	1	0	0	14	0	0	0	0	0
1	1	137.4	25.6	0.949016	0	565	0	635	0	25	0	14	0	0	330	2	0
1	1	138.9	24.9	0.0540093	0	515	1	315	1	30	0	18	1	1	240	2	0
1	1	143.5	38	68.4386	1	477	1	477	1	15	0	12	0	0	275	2	0
1	1	138	35	64.4235	1	450	1	472	1	72	1	7	0	1	175	1	0
1	1	138.5	30.4	26.1351	0	455	1	545	0	15	0	27	1	0	40	0	0
1	1	142.7	28.5	2.00867	1	585	0	567	0	10	0	15	0	0	180	1	0
1	2	132.1	24	2.72621	0	385	1	630	0	122	1	15	0	1	211	2	1
1	2	151.1	45	77.2632	0	390	1	390	1	30	0	16	0	0	5	0	0
1	1	140.6	37	75.9483	0	490	1	500	1	72	1	20	1	1	210	2	1
1	2	140	46.5	96.4069	0	469	1	385	1	21	0	24	1	0	510	3	0
1	1	141.6	35.5	58.9826	0	525	1	465	1	90	1	12	0	0	70	0	0
1	1	145.7	38.6	67.2975	1	540	0	550	0	30	0	3	0	0	180	1	0
1	1	138.3	27.5	5.47378	0	530	1	470	1	30	0	0	0	0	100	0	0
1	1	140	40	85.0683	0	421	1	470	1	0	0	26	1	0	34	0	0
1	1	141.3	30.2	11.3109	1	525	1	530	1	0	0	5	0	0	150	1	0
1	1	138	32.5	52.9385	0	387	1	685	0	60	1	18	1	0	60	0	0
1	1	128.9	28.5	54.4394	0	435	1	390	1	7	0	14	0	0	210	2	0
1	2	138.2	31.4	38.0147	0	439	1	449	1	95	1	16	0	0	480	3	0
1	2	142.8	30.5	9.32212	0	440	1	410	1	7	0	16	0	0	270	2	0
1	2	142.1	31.8	18.7633	0	470	1	598	0	90	1	14	0	1	60	0	0
1	1	139.7	32.2	34.9257	1	575	0	540	0	17	0	4	0	0	70	0	0
1	1	150	50	91.4938	0	435	1	520	1	75	1	11	0	1	210	2	0
1	1	142.7	34.2	41.4709	1	338	1	360	1	5	0	11	0	1	210	2	1
1	2	142.1	33	28.2607	0	510	1	480	1	195	1	9	0	1	145	1	0
1	1	138.5	33.5	51.5026	0	475	1	565	0	75	1	7	0	0	60	0	0
1	1	152.8	50	89.074	0	570	0	650	0	40	0	8	0	0	60	0	0
1	2	124.4	22.4	8.54304	1	490	1	705	0	140	1	16	0	1	140	1	0
1	2	148	35	23.1834	0	420	1	440	1	10	0	9	0	0	30	0	0
1	2	140.9	43.2	90.3615	0	535	1	715	0	180	1	18	1	0	300	3	0
1	2	131.5	30.4	57.6234	0	515	1	660	0	97	1	12	0	1	90	0	0
1	2	151.1	37.6	31.4147	0	385	1	644	0	146	1	10	0	1	150	1	0
2	1	140.3	32	25.8342	0	470	1	610	0	15	0	14	0	1	90	0	0
2	2	143.2	31.5	7.20643	0	537	1	685	0	105	1	17	1	1	320	3	1
2	2	149.8	40	50.2831	1	470	1	540	0	65	1	9	0	0	60	0	0
2	2	152.3	54	92.7012	0	240	1	180	1	15	0	27	1	1	15	0	0
2	1	143.2	46.7	90.5876	1	425	1	710	0	82	1	9	0	0	100	0	1
2	2	143.5	33	14.7465	0	385	1	505	1	27	0	17	1	0	110	0	0
2	2	155.7	42.5	42.1279	0	210	1	240	1	45	0	27	1	0	0	0	1
2	1	148.5	37	28.8142	1	442	1	569	0	112	1	20	1	1	150	1	1
2	1	139.1	28	3.62057	1	480	1	600	0	120	1	16	0	0	130	1	0
2	1	152.4	42.5	55.6262	0	260	1	355	1	7	0	12	0	1	170	1	0
2	1	144	35	34.3486	1	517	1	527	1	5	0	19	1	0	45	0	0
2	1	152	38	31.1305	0	298	1	299	1	60	1	7	0	0	0	0	0
2	2	145	35.8	31.4986	1	490	1	592	0	22	0	14	0	0	20	0	0
2	2	147	34.6	15.3257	0	320	1	350	1	45	0	17	1	0	300	3	0
2	2	136.4	32	36.5397	0	300	1	570	0	135	1	17	1	0	44	0	1
2	2	155.2	38.5	17.291	0	435	1	665	0	115	1	19	1	0	200	2	0
2	2	149	34.6	9.7706	0	535	1	545	0	65	1	8	0	1	60	0	0
2	1	154.3	43	54.6914	1	465	1	510	1	37	0	14	0	1	213	2	1
2	2	154.3	42.3	48.2453	0	360	1	470	1	65	1	31	1	1	60	0	0
2	1	151.7	42	54.8961	0	400	1	480	1	75	1	11	0	0	30	0	1
2	1	143.9	34.2	25.1425	1	565	0	565	0	0	0	15	0	0	0	0	0
2	2	158.7	47.8	60.2627	0	310	1	420	1	165	1	32	1	1	40	0	0
2	2	149.1	36	17.7402	0	445	1	560	0	112	1	15	0	0	60	0	0
2	1	134.3	36.5	79.5008	0	330	1	560	0	160	1	23	1	1	30	0	1
2	1	163.4	63	93.689	0	385	1	475	1	45	0	15	0	0	210	2	1
2	2	139.8	31	11.4455	0	385	1	520	1	82	1	15	0	0	90	0	0
2	1	146.9	33.5	11.9966	0	495	1	505	1	35	0	25	1	1	60	0	0
2	1	144.1	37.6	54.5073	0	465	1	495	1	75	1	12	0	0	180	1	0
2	1	140.2	31	13.4834	0	477	1	507	1	15	0	14	0	0	230	2	0
2	2	163	47.8	42.9818	0	435	1	535	1	50	0	19	1	0	270	2	0
2	2	152.6	42	49.3096	1	502	1	625	0	87	1	15	0	1	120	1	0
2	2	146	44	83.0284	0	385	1	535	1	75	1	19	1	0	120	1	0
2	2	132	24.5	1.97325	0	360	1	445	1	80	1	21	1	0	70	0	0
2	2	145.6	35.2	29.6614	1	425	1	445	1	100	1	8	0	0	60	0	0
2	2	146.4	38.5	48.1353	1	530	1	585	0	32	0	15	0	0	330	3	0
2	1	141.1	32.4	27.0259	1	540	0	470	1	90	1	24	1	1	540	3	0
2	1	137.2	32	39.4481	0	470	1	470	1	0	0	8	0	0	60	0	0
2	1	153	50.2	86.4553	1	435	1	290	1	5	0	5	0	0	60	0	0
2	1	144.2	35.4	39.899	1	450	1	520	1	55	0	4	0	0	210	2	0
2	1	162	63	93.682	0	440	1	430	1	20	0	6	0	0	80	0	0
2	2	136.8	29.4	15.138	1	440	1	540	0	85	1	20	1	0	240	2	0
2	2	140.2	31.3	12.131	1	470	1	530	1	90	1	7	0	0	360	3	1
2	1	160.8	43.6	31.2172	0	425	1	400	1	15	0	8	0	0	60	0	0
2	2	148.6	37	28.0898	0	530	1	650	0	120	1	9	0	0	240	2	0
2	1	149.2	46.4	83.1853	0	493	1	458	1	14	0	8	0	0	190	1	0
2	1	131	29.7	36.257	0	395	1	395	1	0	0	15	0	0	120	1	1
2	2	147.7	40	56.1224	1	345	1	405	1	37	0	24	1	0	270	2	0
2	2	152	38.6	26.3014	1	410	1	410	1	0	0	19	1	0	10	0	0
2	1	138	36	68.667	0	535	1	595	0	30	0	18	1	0	150	1	0
2	2	145	36	32.0005	0	474	1	458	1	10	0	11	0	1	50	0	0
2	1	145	36.7	45.6392	0	507	1	532	1	42	0	23	1	0	25	0	0
2	2	140.3	35	41.8017	0	480	1	650	0	160	1	21	1	1	450	3	0
2	1	145.3	38.2	50.5967	1	520	1	480	1	15	0	11	0	0	270	2	0
2	1	153.3	47.6	77.5403	0	490	1	330	1	15	0	22	1	0	120	1	0
2	1	159.4	42.8	28.1664	0	435	1	475	1	20	0	21	1	1	110	0	0
2	2	154	48	74.4195	0	357	1	537	1	30	0	18	1	0	360	3	0
2	2	151	32	2.2005	0	447	1	595	0	135	1	10	0	0	60	0	0
2	2	154	36.5	7.45146	0	495	1	530	1	77	1	4	0	0	200	2	0
2	1	165	62	91.6127	0	350	1	360	1	5	0	8	0	0	100	0	0
2	2	138.5	33.5	42.1084	0	370	1	640	0	105	1	17	1	0	35	0	0
2	2	144.7	31.4	6.43906	0	410	1	440	1	45	0	14	0	0	120	1	0
2	2	144.4	30.1	3.66037	1	540	0	645	0	52	0	16	0	0	5	0	0
2	2	150.3	35.2	11.539	0	430	1	470	1	110	1	25	1	0	190	2	1
2	2	144.2	31.2	5.70378	1	353	1	299	1	22	0	20	1	0	80	0	0
2	1	143.5	32.8	16.4018	0	385	1	475	1	30	0	12	0	0	180	1	0
2	1	144.5	37	46.324	0	385	1	415	1	15	0	16	0	0	180	1	0
2	2	140	29.7	8.74393	0	420	1	585	0	167	1	15	0	1	150	1	0
2	1	154	39.9	28.7075	1	410	1	530	1	30	0	12	0	0	120	1	0
2	1	145.9	38.6	53.9948	1	399	1	478	1	10	0	4	0	1	120	1	1
2	1	146.4	40.3	61.9617	1	419	1	508	1	45	0	3	0	1	180	1	0
2	1	140.5	34.4	48.0213	0	335	1	415	1	5	0	20	1	1	30	0	0
2	1	145.9	31.5	3.46647	0	360	1	350	1	30	0	14	0	0	360	3	0
2	1	150	35	9.15431	0	415	1	505	1	45	0	13	0	1	180	1	0
2	1	148	32	2.11975	0	390	1	540	0	15	0	24	1	1	150	1	0
2	2	148.9	42.2	61.0174	0	380	1	368	1	7	0	16	0	0	30	0	0
2	1	140	31.5	19.3656	0	475	1	460	1	22	0	15	0	0	360	3	0
2	2	161	56	84.7656	0	402	1	415	1	7	0	15	0	1	80	0	0
2	2	148.2	33.4	9.28104	0	488	1	588	0	120	1	16	0	0	100	0	0
2	1	144.5	33.2	21.2501	0	530	1	539	1	2	0	3	0	0	360	3	0
2	2	152.8	43.8	56.0866	0	455	1	615	0	180	1	16	0	0	210	2	0
2	1	160	50	70.7246	0	357	1	297	1	30	0	20	1	1	390	3	0
2	2	140.1	33	35.3033	0	480	1	595	0	117	1	17	1	0	645	3	0
2	2	147.4	31.2	1.87432	0	382	1	597	0	147	1	26	1	1	450	3	0
3	1	153.4	38.4	15.8273	1	387	1	567	0	0	0	19	1	0	260	2	0
3	2	142.7	37.7	44.4135	0	449	1	598	0	15	0	17	1	1	150	1	0
3	2	157.1	49	66.7597	0	365	1	525	0	140	1	12	0	0	150	1	0
3	2	153.6	39	11.3841	1	447	1	492	0	37	0	5	0	0	45	0	0
3	1	148	35	9.82876	0	495	0	585	0	45	0	12	0	0	160	1	0
3	2	150	41	37.5745	0	505	0	560	0	60	1	24	1	0	390	3	0
3	1	150.5	42.3	55.9052	0	410	1	290	1	180	1	10	0	1	300	2	1
3	1	153	43.7	54.0294	0	349	1	419	1	125	1	10	0	0	70	0	0
3	2	150	35	5.99431	1	445	1	445	1	0	0	5	0	0	20	0	0
3	1	155	40	15.719	1	500	0	400	1	37	0	9	0	0	60	0	0
3	2	162.9	43.5	9.4737	1	410	1	500	0	45	0	15	0	0	25	0	0
3	1	173.8	93.7	98.8114	0	475	1	563	0	75	1	9	0	1	120	1	0
3	2	157	44	37.304	0	400	1	465	1	32	0	11	0	1	300	2	0
3	1	153	40.3	24.046	1	452	1	627	2	107	1	21	1	1	240	2	1
3	2	150	39.7	33.9674	1	410	1	660	2	105	1	23	1	1	180	1	0
3	1	164.7	52.3	60.1762	1	442	1	470	1	30	0	10	0	1	160	1	0
3	2	153	47	64.741	0	385	1	430	1	37	0	11	0	0	270	2	0
3	2	146	34	8.15791	1	440	1	540	0	90	1	15	0	1	50	0	0
3	1	149	37.5	19.1156	1	387	1	387	1	30	0	25	1	0	100	0	0
3	1	148	38	29.5899	0	470	1	600	0	70	1	18	1	1	180	1	0
3	2	153	45	49.0012	1	430	1	530	0	10	0	20	1	0	240	2	0
3	1	162.3	53.2	69.7196	1	385	1	530	0	165	1	13	0	0	645	3	1
3	2	140	30	4.06588	1	450	1	480	0	45	0	11	0	1	270	2	0
3	1	140	32	17.3331	0	320	1	415	1	105	1	26	1	0	130	1	0
3	2	138.6	29.3	4.79314	0	380	1	520	0	50	0	17	1	1	240	2	0
3	1	150.1	38.2	23.1585	1	390	1	487	0	32	0	11	0	0	56	0	0
3	2	159.9	40	4.69224	0	440	1	530	0	75	1	10	0	1	300	2	0
3	1	149.6	39	30.8938	0	380	1	315	1	35	0	8	0	0	140	1	0
3	2	151.8	39.8	27.0035	0	500	0	717	2	40	0	24	1	0	20	0	0
3	2	154	38	9.93262	1	450	1	480	0	5	0	8	0	0	50	0	0
3	2	151	36	5.59737	1	410	1	505	0	115	1	21	1	0	180	1	0
3	1	159	52.3	77.3306	1	380	1	565	0	90	1	21	1	1	90	0	0
3	2	153	40	22.1676	1	415	1	505	0	75	1	9	0	0	30	0	0
3	1	162.5	39.8	3.65407	1	295	1	295	1	0	0	11	0	0	40	0	0
3	2	159.8	49	47.4831	1	388	1	478	1	45	0	6	0	0	90	0	0
3	1	154	49	75.4642	1	410	1	450	1	20	0	18	1	1	150	1	0
3	2	154.2	41	22.5368	1	374	1	509	0	7	0	14	0	1	155	1	0
3	1	149	38	29.2351	0	370	1	420	1	90	1	11	0	0	140	1	0
3	2	159.8	43	18.7172	1	330	1	560	0	60	1	10	0	0	60	0	1
3	1	137.6	33.4	37.3042	1	250	1	505	0	285	1	23	1	0	900	3	1
3	2	156	39	9.37346	0	380	1	470	1	15	0	11	0	0	60	0	0
3	1	140	30.2	5.0493	0	455	1	530	0	37	0	11	0	0	120	1	0
3	2	140.6	33	16.8097	1	318	1	530	0	50	0	26	1	0	0	0	0
3	1	158	47.5	60.0388	1	360	1	475	1	15	0	7	0	0	150	1	1
3	1	155.5	46	59.9896	1	375	1	495	0	30	0	21	1	0	300	2	0
3	2	153	38	12.1003	0	357	1	537	0	30	0	10	0	0	30	0	0
3	1	155.2	44.4	50.4249	1	465	1	325	1	20	0	7	0	1	240	2	0
3	2	150	51	86.2471	1	300	1	420	1	60	1	22	1	0	300	2	0
3	1	148.2	42.3	62.3144	0	425	1	505	0	40	0	4	0	0	105	0	0
3	2	143.8	30.8	2.04562	1	320	1	570	0	15	0	17	1	1	150	1	1
3	1	149.9	38.8	24.0585	1	375	1	385	1	65	1	18	1	1	420	3	1
3	2	162	41.8	10.2603	1	375	1	400	1	15	0	15	0	1	80	0	0
3	1	153.6	44.8	56.1205	1	410	1	590	0	90	1	15	0	0	240	2	0
3	1	164	51	56.5922	0	450	1	600	0	37	0	19	1	0	270	2	0
3	2	150.1	39.1	29.3399	0	365	1	510	0	112	1	20	1	0	360	3	0
3	1	149	65	98.2106	1	445	1	445	1	40	0	11	0	0	155	1	0
3	2	163	40.1	3.27494	1	440	1	500	0	0	0	26	1	1	170	1	0
3	2	148.5	42	57.0478	1	363	1	545	0	90	1	14	0	1	200	2	0
3	1	160	42.5	16.3936	1	385	1	525	0	55	0	11	0	1	180	1	0
3	1	139	34	30.2141	1	479	1	599	0	0	0	4	0	0	120	1	0
3	1	154	44.3	47.9429	1	435	1	540	0	52	0	20	1	0	300	2	0
3	1	155.3	41.3	23.4103	1	505	0	595	0	45	0	7	0	0	270	2	0
3	1	159.6	49	57.1107	1	410	1	470	1	30	0	14	0	0	185	1	0
3	2	148.1	35.3	9.446	1	465	1	595	0	125	1	18	1	1	480	3	0
3	2	152	52	88.4143	1	365	1	600	0	140	1	18	1	1	110	0	1
3	2	150.3	32.1	0.714534	1	370	1	450	1	97	1	17	1	1	210	2	0
3	2	148.9	41.6	46.113	0	400	1	540	0	15	0	20	1	0	270	2	1
3	2	153.5	39.5	13.9228	0	410	1	470	1	60	1	10	0	0	40	0	0
3	2	157.6	43	20.0282	0	465	1	710	2	52	0	22	1	0	61	0	0
3	2	149.5	43.1	52.9465	0	325	1	465	1	75	1	18	1	1	123	1	1
3	2	153.7	47.3	69.6364	1	297	1	387	1	15	0	17	1	1	110	0	0
3	1	168.9	81.2	97.8724	1	478	1	538	0	60	1	11	0	1	240	2	0
3	1	151	38.4	20.604	0	415	1	450	1	17	0	11	0	0	20	0	0
3	1	148.7	32.8	2.78931	1	390	1	144	1	73	1	10	0	0	780	3	0
3	1	158	44.5	34.8966	1	330	1	530	0	12	0	14	0	0	100	0	0
3	1	152	48.9	80.0067	1	425	1	560	0	70	1	13	0	0	90	0	0
3	1	160	42.1	13.6784	1	510	0	490	0	75	1	7	0	0	30	0	0
3	1	161	46.4	43.6267	1	335	1	435	1	5	0	10	0	0	165	1	0
3	1	152	38.5	18.6889	1	457	1	569	0	5	0	5	0	0	130	1	0
3	2	155.4	41	22.5932	0	485	0	465	1	15	0	9	0	0	120	1	0
3	2	149	42	51.7884	1	360	1	495	0	125	1	24	1	0	240	2	0
3	2	159	53.3	72.1026	0	430	1	490	0	90	1	11	0	0	780	3	0
3	2	150.8	43.6	55.5503	1	497	0	499	0	30	0	24	1	0	70	0	0
3	2	149.8	34	3.88474	0	505	0	565	0	60	1	20	1	0	55	0	0
3	2	147	38	22.9659	1	320	1	460	1	100	1	21	1	0	180	1	1
3	2	156.5	40.8	19.8801	1	420	1	470	1	25	0	7	0	0	210	2	0
3	1	153.2	43	44.9491	1	510	0	590	0	67	1	20	1	0	115	0	0
3	1	143.1	40	67.2172	1	400	1	447	1	80	1	15	0	1	180	1	1
3	1	153.4	36.3	5.1809	1	345	1	335	1	7	0	4	0	0	210	2	0
3	1	155	54	85.9578	1	420	1	570	0	45	0	5	0	0	480	3	0
3	2	147	35	12.4629	1	425	1	555	0	65	1	21	1	0	60	0	0
3	1	153.2	76	99.0915	0	355	1	460	1	60	1	21	1	0	210	2	1
3	2	155.7	44	34.3252	1	318	1	478	1	110	1	20	1	1	300	2	0
3	1	162.4	50.2	60.9548	1	475	1	605	2	17	0	12	0	0	35	0	0
3	2	147	33	3.0644	0	340	1	565	0	37	0	23	1	1	300	2	0
3	1	146.5	35	14.3711	1	350	1	380	1	45	0	7	0	0	60	0	0
3	2	156	42	20.1237	1	385	1	505	0	60	1	14	0	0	270	2	0
3	1	151.9	40	31.1675	1	355	1	508	0	115	1	13	0	1	120	1	0
3	1	145.7	31.4	2.58318	1	465	1	565	0	60	1	11	0	0	55	0	0
3	2	153.6	43.5	36.8139	0	470	1	680	2	45	0	18	1	0	180	1	0
3	1	155	41	24.9272	1	415	1	425	1	55	0	6	0	0	270	2	0
3	2	155	51	79.04	1	380	1	470	1	105	1	16	0	0	120	1	0
3	2	152.7	41.8	28.8909	0	360	1	450	1	15	0	18	1	0	150	1	0
3	1	160	48.5	51.156	1	355	1	475	1	60	1	16	0	0	90	0	0
3	2	151.1	40	22.0467	1	365	1	465	1	15	0	20	1	0	115	0	0
3	1	153.2	43.2	50.92	0	389	1	335	1	22	0	26	1	1	150	1	0
3	2	153.4	40	18.3077	0	359	1	509	0	75	1	12	0	0	150	1	0
3	1	163	72	96.9589	1	389	1	485	0	160	1	9	0	0	240	2	0
3	2	149.6	30	0.0768547	0	430	1	710	2	75	1	12	0	0	280	2	0
3	1	152	41.2	43.4313	1	475	1	565	0	45	0	9	0	0	150	1	0
3	1	163.5	40.2	2.10963	1	405	1	395	1	52	0	14	0	1	210	2	0
3	2	147.1	34.6	11.5406	1	380	1	530	0	75	1	14	0	0	10	0	0
3	2	157.1	43	26.1321	1	480	0	500	0	70	1	8	0	0	300	2	0
3	2	153.7	38	11.9154	1	430	1	830	2	110	1	14	0	0	90	0	0
3	1	168	53	54.7879	1	415	1	555	0	15	0	20	1	1	130	1	0
3	2	149.5	35	3.85904	1	475	1	715	2	90	1	9	0	0	60	0	0
3	1	160	53	75.8313	1	475	1	455	1	20	0	9	0	0	280	2	0
4	1	156	48	60.5051	1	480	0	690	2	105	1	11	0	0	230	2	0
4	1	166.1	54.5	54.7311	1	350	1	420	1	50	0	15	0	1	90	0	0
4	1	158.4	45	30.593	0	385	1	490	0	10	0	23	1	0	60	0	0
4	1	159	45	23.7856	1	390	1	480	0	75	1	20	1	1	120	1	0
4	1	163.2	47.3	26.1828	1	440	1	535	0	45	0	11	0	0	240	2	0
4	1	150	30	0.00365758	1	410	1	505	0	165	1	14	0	1	540	3	0
4	1	155	37	1.9641	0	430	1	565	0	127	1	17	1	1	300	2	0
4	1	155	42	25.8211	1	345	1	315	1	135	1	20	1	0	240	2	0
4	1	158	43	16.9772	0	388	1	628	2	240	1	17	1	0	420	3	0
4	1	175	48	3.74929	1	515	0	650	2	67	1	15	0	0	93	0	0
4	1	164.8	50.8	37.9728	1	460	1	510	0	30	0	23	1	1	360	3	0
4	1	146	32	1.17587	0	465	1	585	0	120	1	14	0	1	360	3	0
4	1	169.3	55	47.2176	0	520	0	520	0	0	0	4	0	0	150	1	0
4	1	146	31.8	0.819979	1	398	1	398	1	30	0	20	1	0	100	0	0
4	1	174.5	58.2	44.4114	1	390	1	500	0	105	1	11	0	1	120	1	0
4	1	150	35	2.39267	0	320	1	400	1	40	0	19	1	1	420	3	0
4	1	148.5	38.5	21.6237	1	415	1	535	0	60	1	13	0	1	180	1	0
4	2	148.6	46.4	64.3262	1	315	1	330	1	20	0	23	1	1	195	2	1
4	2	155.5	42	14.4106	0	370	1	540	0	175	1	24	1	1	450	3	0
4	2	147	49	81.8946	0	365	1	495	0	95	1	18	1	1	180	1	1
4	2	158	42	7.29028	1	380	1	530	0	75	1	22	1	0	300	2	1
4	2	156	41.2	10.3586	1	280	1	600	0	65	1	21	1	1	420	3	1
4	2	157	41	9.11379	1	388	1	568	0	0	0	22	1	0	210	2	0
4	2	131	29.7	17.6301	1	355	1	535	0	30	0	20	1	0	90	0	0
4	2	158	49.2	46.4039	1	380	1	470	1	15	0	27	1	1	240	2	0
4	2	158	46	31.0214	0	355	1	445	1	105	1	18	1	0	520	3	0
4	2	153.2	42.9	25.5736	1	410	1	510	0	160	1	28	1	0	270	2	0
4	2	160.4	48.4	38.7779	0	390	1	430	1	20	0	9	0	0	60	0	0
4	2	149.6	42	39.9826	1	368	1	740	2	220	1	20	1	0	180	1	1
4	2	169	60	69.8622	1	370	1	410	1	55	0	24	1	1	60	0	0
4	2	152.6	44	34.7874	1	370	1	390	1	10	0	19	1	1	120	1	0
4	2	160	52.6	61.374	1	387	1	537	0	45	0	18	1	1	370	3	0
4	2	153.2	36.4	1.67957	1	470	1	535	0	60	1	13	0	1	210	2	0
4	1	158	35	0.0406087	1	295	1	330	1	150	1	11	0	1	300	2	1
4	2	155	46	39.4939	0	160	1	420	1	210	1	14	0	1	390	3	1
4	1	166	52	46.5311	0	388	1	389	1	30	0	7	0	0	240	2	0
4	1	164.1	54	62.4627	1	455	1	470	1	37	0	6	0	1	40	0	0
4	1	172	52	24.1495	1	410	1	590	0	0	0	14	0	0	180	1	0
4	1	170	50	16.1288	1	435	1	430	1	30	0	15	0	0	260	2	0
4	1	159.7	45	27.5854	1	375	1	490	0	30	0	11	0	1	180	1	0
4	1	167.6	55.4	57.388	0	395	1	465	1	185	1	15	0	0	240	2	0
4	1	172	60	61.0489	1	295	1	295	1	0	0	9	0	0	240	2	0
4	1	151.1	46	65.054	1	403	1	478	1	37	0	16	0	1	150	1	0
4	1	157.4	42.3	15.618	1	380	1	440	1	60	1	6	0	1	70	0	0
4	1	153	45	46.1127	1	420	1	350	1	35	0	27	1	0	60	0	0
4	1	165	47	19.5073	1	350	1	510	0	30	0	17	1	1	300	2	0
4	2	162	48	24.2653	0	255	1	285	1	45	0	21	1	1	480	3	0
4	2	160.2	50	41.4066	0	465	1	465	1	60	1	12	0	0	120	1	0
4	2	158.6	52	60.0409	0	350	1	470	1	90	1	18	1	1	180	1	0
4	2	152.1	42	28.6718	1	320	1	470	1	15	0	10	0	0	70	0	0
4	2	151.1	41.2	25.3626	1	395	1	360	1	57	0	16	0	0	120	1	0
4	2	159.9	50	49.2299	1	335	1	220	1	65	1	28	1	0	210	2	1
4	2	165.2	44	4.06626	0	415	1	565	0	45	0	13	0	1	120	1	0
4	1	151	44.2	56.7156	1	425	1	415	1	5	0	6	0	0	370	3	0
4	1	163.5	50.2	47.7216	0	415	1	485	0	87	1	26	1	1	180	1	0
4	1	175	58	45.0228	1	545	0	645	2	20	0	7	0	1	90	0	0
4	1	170.3	54.5	42.7075	1	440	1	478	1	165	1	20	1	0	240	2	1
4	1	150.4	33.2	0.391488	1	517	0	477	1	40	0	13	0	0	125	1	1
4	1	149	44.8	66.1237	1	350	1	270	1	150	1	20	1	1	270	2	0
4	1	165	50	37.5804	1	415	1	445	1	15	0	12	0	0	100	0	0
4	2	156	48	48.2658	1	340	1	470	1	180	1	19	1	0	120	1	0
4	2	154.6	42.6	25.5254	1	448	1	530	0	45	0	15	0	1	90	0	0
4	2	150.5	41.3	22.783	1	345	1	520	0	30	0	20	1	0	135	1	0
4	2	151.6	58	92.8828	0	390	1	660	2	165	1	21	1	1	300	2	0
4	2	160	50	48.8658	1	370	1	475	1	110	1	22	1	1	90	0	0
4	2	154.5	45.5	40.8015	1	363	1	539	0	132	1	22	1	0	90	0	0
4	2	152.4	44.5	39.6946	0	388	1	508	0	120	1	14	0	0	0	0	0
4	2	147	44	58.9484	1	267	1	477	1	45	0	13	0	1	195	2	0
4	2	152	37.6	6.25987	1	255	1	445	1	120	1	20	1	0	390	3	0
4	2	162	60	81.9461	0	410	1	535	0	30	0	21	1	1	360	3	0
4	1	155	38	5.84011	1	405	1	410	1	90	1	16	0	0	120	1	0
4	1	162	49	41.6416	1	410	1	565	0	15	0	11	0	0	390	3	0
4	1	156	41.5	13.0756	1	405	1	440	1	45	0	18	1	0	210	2	1
4	1	164	45.5	12.0394	1	440	1	450	1	5	0	17	1	0	240	2	0
4	1	155	41	18.7818	0	490	0	475	1	50	0	14	0	1	240	2	0
4	1	167.6	61.8	78.8417	1	440	1	470	1	15	0	4	0	0	240	2	0
4	1	146.4	34.6	6.68589	0	398	1	507	0	55	0	17	1	0	480	3	1
4	1	162	44	15.3402	0	433	1	510	0	52	0	20	1	0	120	1	0
4	1	152	38	9.45947	1	432	1	537	0	52	0	16	0	1	110	0	0
4	1	171	54	38.365	1	545	0	560	0	7	0	7	0	0	180	1	0
4	1	164	42.5	2.92387	1	220	1	420	1	160	1	16	0	1	370	3	0
4	1	140.9	32.5	7.10986	1	475	1	535	0	90	1	19	1	0	150	1	0
4	1	162	60	85.691	1	410	1	340	1	30	0	23	1	1	75	0	1
4	1	161.1	50	48.383	1	440	1	535	0	45	0	14	0	1	150	1	0
4	1	160	45	25.7292	1	445	1	595	0	75	1	22	1	0	275	2	0
4	1	163.4	39.6	0.736079	1	480	0	720	2	180	1	6	0	1	240	2	1
4	1	157.8	42.9	17.0243	1	385	1	405	1	40	0	15	0	1	220	2	0
4	1	160	49.5	53.5483	1	410	1	560	0	15	0	14	0	0	150	1	0
4	1	175	65	74.9318	1	390	1	420	1	75	1	23	1	1	120	1	0
4	1	165	48.6	28.4285	1	410	1	410	1	0	0	15	0	0	60	0	0
4	2	154.5	48.5	56.7845	1	350	1	420	1	35	0	22	1	1	360	3	0
4	2	162	50	38.8892	1	407	1	470	1	85	1	11	0	1	75	0	0
4	2	154	38	4.65741	1	430	1	410	1	50	0	23	1	1	540	3	0
4	2	158.2	52	60.0201	0	359	1	539	0	30	0	18	1	1	70	0	0
4	2	158	42	8.06684	0	470	1	650	2	150	1	19	1	1	35	0	0
4	2	157.5	45	22.8885	1	380	1	470	1	105	1	9	0	0	240	2	0
4	2	161.8	52.3	57.0903	1	505	0	505	0	60	1	10	0	0	180	1	0
4	2	153	44	37.6044	1	290	1	390	1	80	1	28	1	0	240	2	1
4	2	165	45	7.77254	1	425	1	595	0	85	1	17	1	0	180	1	0
4	2	147.7	49	78.4668	0	480	0	570	0	45	0	12	0	0	60	0	0
4	2	157.3	46.2	36.5966	1	360	1	475	1	55	0	13	0	0	100	0	0
4	2	155.8	48.6	51.8221	0	297	1	387	1	15	0	19	1	0	180	1	0
4	2	163	53.6	53.9968	1	314	1	389	1	22	0	20	1	0	20	0	0
4	2	153	42.1	26.148	1	369	1	469	1	20	0	21	1	1	160	1	0
4	2	149.5	40.2	23.7193	1	449	1	419	1	45	0	16	0	1	210	2	0
4	2	157.3	45	24.264	1	385	1	475	1	105	1	23	1	0	450	3	0
4	2	149	42.7	43.4492	0	290	1	550	0	240	1	26	1	0	210	2	0
4	1	177.8	57.4	28.4997	1	420	1	689	2	135	1	24	1	0	510	3	0
4	1	154.5	48	61.7132	0	310	1	600	0	30	0	21	1	1	120	1	1
4	1	162	40	2.11834	1	299	1	419	1	60	1	12	0	1	120	1	0
4	1	169.8	53	36.991	1	420	1	390	1	15	0	11	0	0	180	1	0
4	1	165	52	48.3625	0	480	0	510	0	75	1	14	0	1	330	3	0
4	1	159.6	40.1	5.28726	0	420	1	540	0	135	1	13	0	1	150	1	0
4	2	152.5	55	88.035	0	270	1	530	0	290	1	23	1	1	720	3	1
4	2	155	45	32.2801	1	480	0	560	0	20	0	0	0	0	40	0	0
4	2	171.7	66.8	83.1072	1	345	1	550	0	67	1	28	1	1	240	2	1
4	2	157.1	42.2	13.7902	1	433	1	568	0	7	0	21	1	0	135	1	0
4	2	161.5	49	34.8016	0	370	1	605	2	167	1	13	0	0	600	3	1
4	2	153	42	24.6891	0	370	1	500	0	65	1	9	0	0	30	0	0
4	1	167.2	46.4	11.5527	1	440	1	420	1	60	1	11	0	1	200	1	0
4	1	160	48	42.0445	1	380	1	510	0	125	1	21	1	0	530	3	1
4	1	160.3	60.2	86.9833	1	440	1	500	0	90	1	17	1	0	210	2	0
4	1	165.3	51.7	41.4046	1	370	1	425	1	45	0	26	1	1	100	0	0
4	1	170	52	26.7203	1	255	1	375	1	30	0	9	0	0	120	1	0
4	1	164.9	56	64.8694	1	372	1	477	1	82	1	22	1	1	240	2	0
4	2	155.9	44	22.375	1	415	1	535	0	120	1	21	1	1	180	1	0
4	2	155.3	43.2	19.1391	1	325	1	505	0	30	0	17	1	1	900	3	0
4	2	162.5	46.5	16.0038	0	325	1	565	0	180	1	26	1	1	60	0	0
4	2	153	42	23.8786	1	385	1	475	1	15	0	10	0	0	150	1	0
4	2	152.5	38.5	5.41244	1	295	1	505	0	135	1	26	1	1	85	0	1
4	2	161	45	12.631	1	345	1	495	0	75	1	17	1	0	150	1	0
4	2	153.8	46.8	46.7609	1	297	1	415	1	60	1	22	1	1	210	2	1
4	1	156.1	36.8	1.0295	1	380	1	470	1	75	1	16	0	0	150	1	0
4	1	155	46	47.4007	1	372	1	432	1	30	0	8	0	1	50	0	0
4	1	162.1	45	18.9379	0	410	1	460	1	150	1	20	1	0	240	2	0
4	1	165.8	59	77.4518	1	419	1	509	0	75	1	17	1	1	125	1	0
4	1	150.4	37.6	10.8076	1	410	1	500	0	75	1	9	0	1	180	1	0
4	1	162.4	49.2	36.3682	1	315	1	660	2	247	1	15	0	0	360	3	1
4	2	166	47.3	14.5446	1	415	1	440	1	15	0	7	0	1	35	0	0
4	2	151.7	41	19.2226	0	499	0	509	0	65	1	12	0	0	270	2	1
4	2	154.6	55	82.9682	0	380	1	540	0	100	1	26	1	1	120	1	0
4	2	159	44	16.067	1	387	1	387	1	60	1	14	0	0	300	2	0
4	2	146	40	39.9612	0	345	1	420	1	75	1	29	1	1	420	3	0
4	2	149.6	42	34.493	0	432	1	417	1	52	0	15	0	1	90	0	0
1	1	139.6	29.6	14.6138	1	460	1	450	1	0	0	10	0	0	90	0	0
1	1	135.5	30.8	44.919	1	470	1	540	0	15	0	11	0	0	90	0	0
1	1	134	41.6	94.6928	0	475	1	599	0	150	1	23	1	0	134	1	0
1	2	133.4	33.8	72.1302	0	559	0	749	2	125	1	7	0	1	120	1	0
1	2	128.9	28	46.4449	0	580	0	590	0	25	0	14	0	0	120	1	0
1	1	135.3	28.3	20.5634	1	510	1	510	1	0	0	6	0	0	120	1	0
1	2	145	40	69.2575	1	420	1	390	1	15	0	10	0	0	720	3	0
1	1	144.5	39.2	70.7432	0	510	1	510	1	120	1	1	0	0	360	3	0
1	1	149.5	34.6	15.1657	1	520	1	520	1	0	0	2	0	0	0	0	0
1	2	147.5	43	80.8359	0	470	1	560	0	45	0	13	0	0	180	2	0
1	2	141.3	33.5	45.1437	0	560	0	770	2	15	0	13	0	1	150	1	0
1	1	142.4	29.8	7.54288	0	600	0	615	0	30	0	4	0	0	240	2	0
1	2	147.1	37.8	57.778	0	565	0	500	1	22	0	6	0	0	325	3	0
1	2	137.8	38.6	85.7807	1	574	0	734	2	80	1	6	0	0	150	1	1
1	1	140.6	30.8	18.9009	0	560	0	530	1	15	0	7	0	0	140	1	0
1	2	134.8	29	31.1709	0	625	0	660	0	20	0	12	0	0	60	0	0
1	2	140.9	30.1	17.5346	1	573	0	560	0	5	0	3	0	0	130	1	0
1	2	130.8	27.3	26.461	0	520	1	525	1	12	0	17	1	0	60	0	0
1	1	141.6	32.5	30.3354	1	550	0	510	1	15	0	6	0	0	150	1	0
1	2	130.4	24.8	8.80954	0	540	0	630	0	45	0	15	0	0	60	0	0
1	2	132.5	25.8	6.42325	1	500	1	465	1	15	0	7	0	0	270	2	0
1	1	151.6	38	32.7504	1	479	1	509	1	15	0	15	0	0	360	3	0
1	1	136.8	28.8	13.1772	1	510	1	457	1	40	0	8	0	0	30	0	0
1	1	137.6	31.3	42.1637	1	555	0	500	1	5	0	6	0	1	150	1	0
1	1	143.2	39.6	80.5408	1	495	1	610	0	57	0	24	1	1	570	3	1
1	2	133.8	34.5	79.0087	0	560	0	710	0	105	1	10	0	0	230	2	0
1	1	136.5	32.4	57.4763	1	565	0	535	1	15	0	9	0	0	180	1	0
1	1	135.5	33	57.8357	1	535	1	595	0	90	1	4	0	0	360	3	0
1	1	143.5	37.2	67.2762	0	550	0	440	1	35	0	1	0	0	360	3	1
1	1	141.2	30	12.4929	0	465	1	525	1	0	0	6	0	0	390	3	0
1	2	135.1	35.8	82.3693	0	500	1	560	0	60	1	8	0	1	750	3	0
1	2	131.3	28	26.5632	0	500	1	535	1	95	1	15	0	0	300	3	0
1	1	133.1	32.6	67.0554	1	505	1	505	1	0	0	4	0	1	600	3	0
1	1	142	44.2	92.3308	0	568	0	359	1	45	0	20	1	0	150	1	0
1	2	128.4	29.2	53.7316	0	415	1	566	0	105	1	20	1	0	300	3	0
1	1	133.3	27.5	14.4388	0	490	1	490	1	60	1	6	0	0	160	1	0
1	2	147.1	39.2	60.8868	0	505	1	445	1	0	0	12	0	0	180	2	0
1	2	154.8	54.4	93.704	0	545	0	360	1	70	1	10	0	1	360	3	0
1	1	144.8	31.1	8.64892	1	480	1	570	0	45	0	7	0	0	240	2	0
1	1	132.2	29	44.2877	1	470	1	605	0	65	1	2	0	0	90	0	0
1	2	138.4	34	58.3304	1	430	1	580	0	105	1	21	1	1	540	3	0
1	2	141	30.6	13.1453	0	555	0	540	0	7	0	7	0	0	210	2	0
1	2	133.3	33	69.5959	0	520	1	580	0	30	0	1	0	0	90	0	0
1	2	155.4	55.4	93.9322	0	500	1	500	1	30	0	7	0	0	210	2	0
1	1	151.7	54	95.1377	0	510	1	440	1	15	0	16	0	1	180	1	1
1	2	150.8	40	58.7172	1	480	1	570	0	120	1	24	1	0	330	3	0
1	1	138.3	32.3	44.146	1	597	0	620	0	168	1	30	1	1	240	2	0
1	2	151	34	9.8751	0	530	1	585	0	32	0	19	1	0	120	1	0
1	2	152.9	33.6	3.82815	0	540	0	560	0	67	1	5	0	0	70	0	0
1	2	143.5	34	37.266	0	560	0	530	1	105	1	14	0	1	60	0	0
1	1	142	49.2	95.7084	0	537	1	448	1	15	0	5	0	0	30	0	0
1	2	147.7	40.1	67.2213	0	490	1	680	0	85	1	21	1	0	210	2	0
1	1	149.5	42	70.2469	0	527	1	634	0	39	0	14	0	0	330	2	0
1	2	141.7	31.6	25.4013	0	480	1	510	1	190	1	25	1	1	480	3	0
1	1	148.6	56.4	96.9356	0	480	1	630	0	105	1	7	0	1	360	3	0
1	2	150.5	41.4	63.1807	0	505	1	534	1	105	1	7	0	0	180	2	0
1	1	137.4	28.5	9.35711	0	505	1	500	1	0	0	5	0	0	210	2	0
1	2	138.1	37.4	81.8176	0	470	1	590	0	60	1	12	0	1	90	0	0
1	1	133	27.8	18.9147	1	385	1	410	1	77	1	31	1	1	450	3	0
1	1	142.7	37.2	62.9361	1	510	1	470	1	30	0	8	0	0	360	3	0
1	2	140.1	33.2	44.4777	0	550	0	580	0	15	0	17	1	0	120	1	0
1	1	144.4	49.8	95.0371	0	480	1	550	0	135	1	23	1	1	680	3	0
1	2	134.7	31.7	50.8671	0	390	1	390	1	60	1	21	1	1	60	0	0
1	1	133.4	33.8	76.7927	0	417	1	530	1	60	1	12	0	0	150	1	0
1	2	144	41.6	80.9134	0	355	1	658	0	150	1	16	0	0	840	3	0
1	1	140.2	38.2	80.4819	0	447	1	655	0	165	1	12	0	0	240	2	1
1	2	150.3	38.6	43.2829	1	515	1	500	1	67	1	15	0	0	120	1	0
1	1	139.4	31.5	35.8732	1	415	1	325	1	45	0	18	1	0	150	1	0
1	2	137.3	32.2	44.2413	0	450	1	700	0	185	1	12	0	0	310	3	0
1	1	147	50	93.951	0	540	0	590	0	45	0	14	0	0	600	3	0
1	2	137.2	28.2	13.5947	0	498	1	588	0	65	1	6	0	0	150	1	0
1	1	124.3	28	68.736	0	517	1	532	1	7	0	16	0	0	155	1	0
1	1	151.6	39.2	42.4242	1	525	1	530	1	0	0	5	0	0	300	2	0
1	2	129.5	25.8	16.5209	0	430	1	445	1	70	1	24	1	0	420	3	1
1	1	141	41	85.4752	0	495	1	480	1	7	0	18	1	0	360	3	0
1	2	143.6	39	73.5009	0	460	1	450	1	60	1	16	0	1	450	3	0
1	1	139.6	33.4	47.7513	0	530	1	530	1	0	0	3	0	1	450	3	0
1	1	132.2	27	18.1543	0	567	0	625	0	30	0	12	0	0	180	1	0
1	2	140.7	33.8	46.2189	1	530	1	530	1	30	0	8	0	1	150	1	1
1	1	152.7	40	48.9808	1	580	0	410	1	52	0	10	0	1	190	1	0
1	2	138.2	30.4	26.6933	0	495	1	512	1	19	0	11	0	1	70	0	0
1	1	138.5	35.4	70.5932	1	447	1	445	1	77	1	15	0	1	540	3	1
1	2	145.4	36.2	47.0707	1	510	1	690	0	150	1	12	0	1	180	2	0
1	2	134.9	32.4	56.209	0	535	1	565	0	15	0	9	0	0	180	2	0
1	1	128.6	27.6	35.6371	0	500	1	560	0	60	1	12	0	0	120	1	0
1	2	138.6	28	6.20776	0	500	1	560	0	30	0	3	0	0	150	1	0
1	1	141.1	35.6	59.0605	1	470	1	475	1	0	0	2	0	0	107	0	0
1	2	151	40.4	56.8665	1	517	1	529	1	25	0	12	0	0	150	1	0
1	2	136.7	43.2	95.6821	0	505	1	537	1	124	1	10	0	0	250	2	1
1	1	145.3	40.3	75.3087	0	540	0	540	0	30	0	5	0	0	300	2	0
1	2	142.9	31.8	17.7538	0	520	1	645	0	62	1	12	0	0	360	3	0
1	1	138.9	33.4	51.7101	1	595	0	655	0	60	1	4	0	0	600	3	0
1	1	130.6	27.8	35.7685	1	560	0	590	0	45	0	0	0	0	135	1	0
1	2	146.8	34.8	27.8626	0	510	1	520	1	30	0	3	0	0	80	0	1
1	1	126	27	51.9057	1	570	0	550	0	15	0	3	0	0	30	0	0
1	2	132.8	31.8	59.653	0	565	0	485	1	7	0	14	0	1	220	2	1
1	1	136.7	35.2	70.0516	1	590	0	620	0	45	0	4	0	0	360	3	0
1	2	148	39.8	64.4148	1	590	0	690	0	50	0	9	0	0	135	1	0
1	1	135.1	27.8	14.6304	0	545	0	600	0	45	0	7	0	0	90	0	0
1	1	152	37.2	31.8988	1	365	1	345	1	10	0	6	0	1	360	3	0
1	1	148.7	41.8	72.1669	0	620	0	650	0	55	0	5	0	0	180	1	0
1	2	137.2	29.8	20.8443	0	509	1	390	1	0	0	8	0	1	810	3	0
1	2	133.8	37.2	87.5243	1	580	0	410	1	25	0	13	0	0	240	2	0
1	2	132.7	31.6	59.3388	0	507	1	535	1	45	0	14	0	1	150	1	0
1	2	135.6	29.4	21.5752	0	440	1	530	1	105	1	7	0	0	180	2	1
1	1	136	30.6	37.6829	0	440	1	450	1	25	0	0	0	0	195	1	0
1	1	133.7	29	26.9917	0	550	0	357	1	165	1	7	0	1	460	3	0
2	1	158.4	44.3	42.3428	0	300	1	300	1	0	0	7	0	0	900	3	0
2	1	157.7	51.2	81.0726	1	510	1	500	1	25	0	8	0	1	240	2	0
2	1	149.8	36.8	23.1568	1	500	1	500	1	30	0	22	1	0	150	1	0
2	2	143.6	29.6	3.22949	0	445	1	480	1	77	1	9	0	0	240	2	0
2	2	143.1	32.2	9.43618	0	510	1	550	0	50	0	17	1	0	390	3	0
2	1	146	38.3	55.0604	1	490	1	555	0	47	0	4	0	1	190	1	0
2	2	151	50.1	90.6044	0	460	1	645	0	90	1	18	1	0	480	3	0
2	1	134.4	34.2	64.4731	1	565	0	650	0	105	1	16	0	0	360	3	1
2	1	145.4	32.5	7.28031	0	525	1	555	0	15	0	15	0	0	255	2	0
2	2	149.4	36.8	18.3896	0	340	1	340	1	0	0	6	0	0	240	2	0
2	1	164.2	44.3	24.5407	1	470	1	420	1	40	0	16	0	0	210	2	0
2	1	140.3	34.8	48.5071	1	490	1	490	1	30	0	0	0	0	150	1	0
2	1	151.2	41	54.5338	1	480	1	510	1	15	0	16	0	0	180	1	0
2	2	153.9	42.2	43.5215	0	500	1	620	0	60	1	15	0	0	90	0	0
2	2	143.2	34.2	22.931	1	535	1	610	0	67	1	4	0	0	100	0	0
2	1	158.8	42.7	30.61	0	522	1	571	0	72	1	8	0	0	201	1	1
2	2	148.3	37.4	25.9615	1	385	1	475	1	47	0	14	0	0	430	3	0
2	1	151.4	35.1	6.3363	0	470	1	325	1	105	1	5	0	0	720	3	0
2	1	142.4	36.8	49.5964	0	530	1	530	1	0	0	5	0	1	675	3	0
2	2	142.9	35.5	42.9689	1	505	1	595	0	75	1	13	0	1	330	3	1
2	1	142.3	44.5	88.7595	0	465	1	570	0	52	0	11	0	0	60	0	0
2	2	144.5	31.5	7.17551	0	537	1	592	0	120	1	16	0	1	215	2	0
2	1	139.9	29.8	6.32304	0	568	0	568	0	30	0	3	0	1	360	3	0
2	2	146.3	37	42.3991	1	500	1	520	1	75	1	17	1	1	260	2	1
2	1	143	45.6	90.8597	1	565	0	595	0	45	0	16	0	0	90	0	0
2	2	156.2	45.2	54.7448	0	415	1	565	0	75	1	16	0	1	600	3	1
2	2	150.2	43.2	60.5764	0	520	1	610	0	60	1	12	0	0	255	2	0
2	1	142.5	26.4	0.0163923	0	385	1	475	1	45	0	3	0	0	60	0	0
2	1	141.9	42.5	83.5415	0	450	1	385	1	27	0	20	1	0	600	3	1
2	1	143.8	33.1	18.34	0	530	1	630	0	55	0	9	0	0	140	1	0
2	1	137.7	32.9	38.9618	1	535	1	565	0	75	1	5	0	0	390	3	0
2	2	145.8	50.5	95.5258	0	535	1	475	1	90	1	15	0	0	150	1	0
2	2	156.9	45.4	53.4765	0	405	1	645	0	110	1	15	0	0	140	1	0
2	1	146.7	60.8	98.1179	0	450	1	430	1	82	1	22	1	0	120	1	1
2	2	140.3	30.8	15.7741	1	425	1	425	1	0	0	19	1	0	60	0	0
2	2	146.9	40.6	60.9921	0	480	1	635	0	157	1	21	1	0	510	3	0
2	1	135	29	12.8915	0	445	1	565	0	30	0	9	0	0	90	0	0
2	2	137.8	29.9	13.4561	0	510	1	570	0	30	0	14	0	0	120	1	0
2	1	148.7	39	48.7615	1	450	1	540	0	45	0	11	0	0	105	0	0
2	2	142.4	33.4	24.5256	1	540	0	530	1	37	0	11	0	0	153	1	0
2	1	139.7	37.3	67.4387	0	468	1	599	0	125	1	24	1	0	510	3	0
2	1	137.6	33.7	53.2994	0	455	1	470	1	27	0	7	0	1	300	2	1
2	2	156.1	47.7	73.7894	0	520	1	480	1	65	1	16	0	0	230	2	0
2	1	148.4	49.5	90.0689	1	530	1	590	0	90	1	16	0	0	280	2	0
2	2	151	38.8	30.2685	1	508	1	599	0	75	1	8	0	0	150	1	0
2	2	156	44.2	45.755	1	500	1	560	0	80	1	26	1	0	180	2	0
2	1	155.4	47.6	71.2693	1	390	1	540	0	105	1	17	1	1	270	2	0
2	2	143.5	36.2	40.7062	1	415	1	295	1	0	0	12	0	0	550	3	0
2	2	129.8	27.3	22.2194	0	510	1	550	0	42	0	2	0	0	90	0	0
2	1	153.2	40.6	39.9674	0	500	1	505	1	30	0	7	0	0	80	0	0
2	2	146.3	35.1	18.0395	1	520	1	600	0	70	1	13	0	0	270	2	0
2	1	154	45.2	65.2706	1	492	1	614	0	165	1	16	0	1	435	3	0
2	1	144.5	34.6	30.6154	0	548	0	460	1	76	1	19	1	0	175	1	0
2	1	137.1	33.4	52.8221	0	515	1	500	1	7	0	3	0	0	360	3	0
2	2	150.3	38	32.2871	1	504	1	607	0	92	1	14	0	1	465	3	0
2	2	149.5	36.4	18.1784	0	500	1	530	1	45	0	13	0	0	280	2	0
2	1	144.9	34.6	30.794	0	540	0	450	1	45	0	16	0	0	180	1	0
2	2	136.1	29.6	17.2393	1	465	1	420	1	12	0	24	1	0	120	1	1
2	2	139.3	29.9	11.4445	0	505	1	625	0	120	1	14	0	0	420	3	0
2	2	145.4	32.6	10.3755	1	585	0	625	0	92	1	7	0	1	158	1	0
2	2	146.4	44.4	84.054	0	372	1	540	0	157	1	19	1	1	360	3	1
2	2	149.4	50.9	92.2033	0	535	1	450	1	97	1	13	0	0	60	0	0
2	1	144.1	35.1	28.2829	1	515	1	600	0	120	1	18	1	0	540	3	0
2	1	135.8	27.6	4.57534	0	235	1	415	1	120	1	11	0	0	250	2	0
2	2	145	34.5	19.9045	0	520	1	610	0	105	1	4	0	0	300	3	0
2	2	138.7	31.4	18.6768	0	490	1	437	1	90	1	18	1	1	189	2	0
2	2	151.1	42.1	49.0283	1	432	1	545	0	75	1	15	0	0	390	3	1
2	1	147.3	39.2	53.8713	0	510	1	508	1	57	0	3	0	0	360	3	0
2	1	155.8	54.7	90.9238	0	435	1	535	1	40	0	11	0	0	290	2	0
2	1	143.9	30.3	3.9257	1	580	0	600	0	10	0	15	0	0	60	0	0
2	1	160.6	63.5	95.1506	1	479	1	509	1	15	0	8	0	0	270	2	1
2	1	148	36.2	23.6152	0	580	0	580	0	0	0	0	0	0	210	2	0
2	1	152.9	36.8	11.8776	1	460	1	490	1	15	0	13	0	1	240	2	0
2	1	153.6	36.4	8.73335	0	580	0	418	1	120	1	12	0	0	120	1	0
2	2	152.2	45.1	64.8125	0	425	1	530	1	7	0	7	0	0	30	0	0
2	1	146.6	36.7	37.9313	1	460	1	650	0	95	1	18	1	1	210	2	0
2	2	140	30.1	7.64475	1	295	1	327	1	75	1	18	1	1	660	3	1
2	2	157.7	46.4	55.6438	0	375	1	600	0	135	1	15	0	0	0	0	0
2	2	154.5	45.1	55.9146	1	380	1	660	0	155	1	15	0	0	360	3	0
2	1	151.6	39.1	32.9606	0	545	0	567	0	106	1	9	0	1	450	3	0
2	1	135.7	27.6	4.7364	1	445	1	530	1	45	0	9	0	0	150	1	0
2	1	131.2	26.3	7.62964	1	555	0	525	1	90	1	16	0	1	200	1	0
2	1	159.7	59.2	92.2161	0	310	1	840	2	255	1	12	0	1	870	3	1
2	2	152.6	54.1	92.799	1	510	1	630	0	60	1	6	0	1	320	3	0
2	2	136.6	31.3	33.5845	0	500	1	555	0	90	1	15	0	0	270	2	0
2	2	152	47	81.3775	0	250	1	715	0	22	0	23	1	0	100	0	1
2	2	156.4	45.3	59.8385	0	500	1	560	0	30	0	4	0	0	300	3	0
2	1	147.6	56.3	96.5904	1	455	1	615	0	197	1	16	0	0	630	3	0
2	2	153.1	45.2	64.347	0	415	1	535	1	90	1	15	0	0	180	2	1
2	2	145.5	33.5	18.254	0	480	1	530	1	117	1	12	0	0	520	3	0
2	2	152.5	40.3	32.1415	0	515	1	505	1	87	1	10	0	0	210	2	0
2	2	135	31.8	44.051	0	465	1	585	0	60	1	13	0	0	220	2	0
2	1	140.8	35.2	43.0865	0	450	1	540	0	45	0	13	0	0	270	2	0
2	1	150.2	45.4	75.8657	0	595	0	685	0	105	1	3	0	0	180	1	0
2	2	140.6	32.9	30.3081	1	645	0	675	0	45	0	15	0	0	745	3	0
2	1	161.8	46.7	54.8496	0	540	0	340	1	0	0	4	0	0	90	0	0
2	1	140.2	36.2	63.3242	1	510	1	500	1	5	0	9	0	0	120	1	0
2	1	139.4	30.8	17.3537	1	520	1	520	1	0	0	7	0	0	210	2	0
2	2	141.2	30	6.84847	0	170	1	260	1	15	0	20	1	0	60	0	0
2	1	144.3	32.9	12.6391	0	565	0	455	1	5	0	2	0	0	140	1	0
2	2	133.6	26	2.63923	0	330	1	305	1	7	0	3	0	0	30	0	0
2	1	144	39	66.7782	0	463	1	670	0	7	0	23	1	0	135	1	0
2	1	150.1	34	7.88809	0	505	1	530	1	17	0	6	0	1	570	3	0
2	1	145	38	53.9801	1	345	1	355	1	0	0	19	1	1	420	3	0
2	2	145.6	34	14.1669	0	435	1	540	0	82	1	14	0	1	240	2	0
2	1	144.8	33.8	19.3818	0	450	1	560	0	120	1	14	0	0	630	3	0
2	1	140.1	30.9	13.7255	0	350	1	480	1	120	1	7	0	1	330	2	0
2	1	144.2	31.2	5.17619	1	460	1	590	0	0	0	23	1	1	180	1	0
2	2	146.6	42.3	73.3639	0	515	1	620	0	82	1	17	1	0	360	3	0
2	1	147.8	49.6	91.0152	1	445	1	440	1	90	1	30	1	1	100	0	0
2	1	144	32.7	12.8432	0	530	1	555	0	80	1	17	1	0	270	2	0
2	1	134.2	28.5	19.1953	0	600	0	440	1	15	0	19	1	0	720	3	0
2	1	146.9	37.1	38.0734	1	507	1	477	1	105	1	15	0	1	240	2	0
2	2	155.8	38.8	16.5082	0	560	0	590	0	45	0	11	0	0	160	1	0
2	2	141.3	29.1	2.46561	0	520	1	585	0	152	1	20	1	0	180	2	0
2	1	147.8	38.8	45.1072	1	515	1	515	1	0	0	9	0	0	360	3	0
2	1	132.4	26.4	7.14435	1	375	1	300	1	32	0	15	0	0	510	3	0
2	2	151.6	40.8	41.3358	0	440	1	535	1	47	0	12	0	0	600	3	0
2	2	145.2	46.6	87.1926	0	435	1	580	0	120	1	20	1	0	540	3	0
2	1	145.2	32.4	9.52567	1	510	1	530	1	85	1	12	0	0	260	2	0
2	1	140.8	32.3	26.4812	1	505	1	535	1	35	0	11	0	0	240	2	0
2	1	138.6	30.4	18.441	1	435	1	532	1	62	1	17	1	0	630	3	0
2	2	139.2	36.7	66.4707	0	450	1	530	1	180	1	12	0	0	420	3	0
2	2	142.4	36.6	52.7781	1	585	0	595	0	35	0	11	0	0	150	1	0
2	2	125.4	23.6	6.52855	0	455	1	575	0	60	1	9	0	0	480	3	0
2	1	138.9	34.5	50.9169	0	485	1	590	0	150	1	15	0	0	340	2	0
2	2	155.3	41.4	39.2339	0	500	1	630	0	90	1	13	0	0	300	3	0
2	1	135.2	27.6	8.43083	1	515	1	645	0	95	1	15	0	0	240	2	0
2	1	133.6	27.1	6.70514	1	440	1	500	1	60	1	10	0	0	270	2	0
2	2	140	32.1	26.8832	1	285	1	365	1	105	1	18	1	0	285	2	1
2	2	149.8	54.1	95.6161	0	315	1	450	1	127	1	27	1	1	150	1	0
2	2	142.5	29	1.24225	1	465	1	600	0	97	1	12	0	0	210	2	0
2	2	143.2	34.8	25.4221	0	510	1	555	0	45	0	14	0	0	360	3	0
2	2	144.3	34.7	26.6209	1	460	1	510	1	37	0	12	0	0	270	2	0
2	2	151.7	37.9	22.6023	1	485	1	540	0	102	1	11	0	0	480	3	0
2	1	139.6	28.1	2.65561	0	430	1	460	1	45	0	5	0	0	420	3	0
2	1	142.1	31.2	12.214	0	430	1	670	0	165	1	9	0	0	430	3	0
2	1	146	35	23.4996	1	515	1	530	1	7	0	9	0	0	360	3	0
2	2	148.9	41.4	61.0136	0	510	1	570	0	30	0	16	0	0	180	2	0
2	1	141.5	32.3	21.9596	1	500	1	510	1	165	1	7	0	0	215	2	0
2	1	148	34.7	14.463	1	509	1	599	0	45	0	7	0	1	300	2	0
2	1	133.5	28	13.9177	1	540	0	540	0	0	0	12	0	0	3	0	0
2	1	150.2	42.2	60.6405	0	455	1	554	0	45	0	6	0	0	450	3	0
3	1	157.3	47.6	57.1226	0	450	1	480	0	60	1	16	0	0	590	3	1
3	1	158	43	28.4038	1	450	1	565	0	57	0	9	0	0	300	2	0
3	1	160	31	4.27326e-05	1	480	0	450	1	75	1	26	1	0	120	1	0
3	1	145.6	32.4	3.2237	1	540	0	508	0	7	0	15	0	1	550	3	0
3	1	170.1	79.5	97.2186	1	470	1	590	0	90	1	25	1	0	270	2	0
3	1	162	48	42.6022	1	450	1	390	1	30	0	20	1	0	360	3	0
3	1	154.5	42.7	41.5232	1	435	1	492	0	97	1	14	0	0	180	1	0
3	1	160	48.5	53.7631	1	520	0	580	0	0	0	2	0	0	240	2	0
3	1	149.4	36	13.2706	1	465	1	505	0	90	1	7	0	0	540	3	0
3	1	157.6	46.5	47.7114	0	410	1	555	0	110	1	18	1	1	80	0	1
3	1	140.2	32.8	19.0324	1	470	1	590	0	120	1	4	0	0	260	2	0
3	1	158	45.1	44.4947	1	505	0	560	0	60	1	23	1	0	840	3	0
3	1	165.2	47	24.1431	1	390	1	440	1	90	1	7	0	0	220	2	0
3	1	167	63	86.1992	1	500	0	470	1	15	0	0	0	0	150	1	0
3	1	158	45.7	51.1896	1	505	0	595	0	45	0	10	0	0	190	1	0
3	2	144	35	15.2667	1	415	1	775	2	180	1	17	1	1	270	2	0
3	2	154.6	54.2	87.1548	1	278	1	530	0	286	1	14	0	1	870	3	0
3	1	162	52	67.5655	0	440	1	590	0	75	1	11	0	1	120	1	0
3	2	158.8	42.3	15.4713	1	450	1	750	2	180	1	9	0	0	150	1	0
3	2	152	40.5	31.0318	0	450	1	465	1	60	1	16	0	0	450	3	0
3	2	158	50	64.1297	0	480	0	630	2	75	1	22	1	0	255	2	0
3	2	160.3	51	58.9543	0	445	1	595	0	75	1	17	1	0	540	3	0
3	2	155.5	42.5	27.461	1	525	0	595	0	5	0	13	0	0	165	1	0
3	2	143	34	16.7786	1	415	1	505	0	75	1	20	1	1	35	0	0
3	2	159.6	47.2	45.8033	1	440	1	460	1	45	0	9	0	1	420	3	0
3	2	140	38.6	65.7361	0	400	1	520	0	60	1	10	0	1	200	2	0
3	2	160	50	63.6768	1	410	1	450	1	30	0	21	1	1	810	3	0
3	2	154.4	35	2.2751	1	475	1	475	1	60	1	5	0	1	90	0	0
3	2	153.8	48.5	73.9466	1	520	0	720	2	115	1	24	1	0	390	3	0
3	2	146.2	41.1	57.5344	1	515	0	530	0	7	0	10	0	0	40	0	0
3	2	143.7	43.9	78.6345	1	435	1	475	1	50	0	8	0	0	300	2	0
3	2	152.4	43	39.0286	1	460	1	490	0	15	0	8	0	0	40	0	0
3	1	150	42.5	54.669	1	477	1	507	0	45	0	16	0	0	240	2	0
3	1	157.6	49.8	66.0258	1	507	0	537	0	15	0	14	0	0	330	3	0
3	1	160.7	43	18.4986	1	500	0	580	0	45	0	16	0	1	410	3	1
3	1	155	43	35.2017	1	470	1	255	1	195	1	0	0	0	270	2	0
3	1	146.2	32.6	3.9946	0	415	1	415	1	60	1	4	0	0	60	0	0
3	1	154.3	45.8	57.1127	1	410	1	420	1	15	0	18	1	0	300	2	1
3	1	155	33.5	0.120202	1	420	1	420	1	105	1	20	1	0	390	3	0
3	1	152.7	35.5	4.64374	1	449	1	539	0	75	1	10	0	0	180	1	0
3	1	155.6	45.6	52.1021	1	440	1	590	0	75	1	4	0	0	70	0	0
3	1	142.5	34	24.6973	1	405	1	555	0	75	1	18	1	0	31	0	0
3	1	158	42	21.8938	0	390	1	450	1	30	0	4	0	1	150	1	0
3	1	142.1	32.1	9.4399	1	510	0	620	2	55	0	6	0	0	150	1	0
3	1	150.5	39.1	32.6598	1	537	0	717	2	120	1	15	0	0	150	1	0
3	1	148	30	0.125512	1	300	1	460	1	110	1	17	1	0	20	0	0
3	1	153	41	32.3855	1	500	0	560	0	30	0	8	0	0	210	2	0
3	1	161.4	43	16.429	0	440	1	520	0	90	1	6	0	0	330	3	0
3	2	158.6	42	15.2882	1	310	1	280	1	15	0	15	0	0	300	2	1
3	2	160	46.2	31.7067	0	500	0	560	0	120	1	13	0	1	360	3	1
3	2	158.4	41.6	11.8996	1	495	0	525	0	75	1	18	1	0	180	1	0
3	2	152.2	39	18.6759	0	480	0	570	0	75	1	10	0	0	150	1	0
3	2	149.8	38.2	23.2566	1	480	0	505	0	27	0	11	0	1	150	1	0
3	1	158.6	39.6	8.31469	1	600	0	520	0	35	0	7	0	0	150	1	0
3	2	167	39	0.191198	0	477	1	655	2	90	1	7	0	0	140	1	0
3	2	154	42	28.4971	1	470	1	595	0	97	1	15	0	1	300	2	0
3	2	149.3	40.7	33.0363	1	520	0	620	2	65	1	14	0	0	150	1	0
3	2	158.6	52.6	71.0327	1	555	0	720	2	85	1	8	0	0	45	0	0
3	1	150.9	34.1	2.17721	1	475	1	658	2	30	0	6	0	1	600	3	0
3	2	165	51	40.439	0	240	1	540	0	210	1	28	1	1	720	3	1
3	2	157.9	46.1	44.0388	1	395	1	535	0	82	1	16	0	0	220	2	1
3	2	153	42.5	43.3754	1	415	1	599	0	150	1	17	1	1	390	3	0
3	2	156.3	46.3	51.2	1	495	0	475	1	150	1	24	1	1	780	3	0
3	2	148.1	38.1	20.0013	1	410	1	530	0	60	1	7	0	0	210	2	0
3	2	155	45	43.4709	1	300	1	330	1	135	1	24	1	1	420	3	1
3	2	157	43	24.5312	1	400	1	400	1	0	0	12	0	0	85	0	0
3	1	146.2	35	15.9385	1	525	0	775	2	150	1	13	0	0	240	2	0
3	1	147	36.4	20.6568	1	505	0	535	0	45	0	7	0	0	90	0	0
3	1	159.5	45.5	35.8891	1	390	1	390	1	0	0	4	0	0	210	2	0
3	1	147	51	90.511	0	380	1	325	1	102	1	10	0	0	660	3	0
3	1	147.3	32.6	3.86584	1	370	1	410	1	180	1	22	1	1	520	3	0
3	1	161.2	40.9	7.425	1	425	1	525	0	60	1	9	0	0	249	2	0
3	1	152.3	39.5	29.5469	1	515	0	570	0	97	1	16	0	1	240	2	0
3	1	150	38	27.1424	1	530	0	525	0	0	0	2	0	0	120	1	0
3	1	161.6	46.3	38.8278	1	440	1	270	1	40	0	6	0	0	660	3	0
3	2	149.6	43	49.8563	1	315	1	360	1	25	0	12	0	0	240	2	0
3	2	153	52	86.4581	1	475	1	597	0	150	1	13	0	0	130	1	0
3	1	150.2	38	26.3806	1	569	0	569	0	30	0	6	0	0	150	1	0
3	2	163.9	52	57.1261	1	450	1	510	0	25	0	7	0	0	120	1	0
3	2	154.8	44	46.6719	0	525	0	555	0	15	0	15	0	0	110	0	0
3	2	156.7	38.2	4.51164	1	440	1	440	1	90	1	3	0	1	390	3	0
3	2	161.2	52.4	65.8155	0	470	1	500	0	45	0	6	0	1	480	3	0
3	1	153	35.2	2.43434	1	465	1	540	0	37	0	13	0	0	330	3	0
3	1	155.5	43.2	36.479	1	300	1	300	1	180	1	24	1	1	540	3	0
3	1	140	34	26.971	1	374	1	530	0	22	0	24	1	1	270	2	1
3	1	152	42	45.4122	1	380	1	555	0	72	1	13	0	1	450	3	0
3	1	180	60	45.3939	1	320	1	270	1	95	1	14	0	1	540	3	1
3	1	170	36.5	0.000682175	1	480	0	270	1	30	0	26	1	0	240	2	0
3	2	147.8	38	25.7219	1	480	0	630	2	75	1	14	0	1	600	3	0
3	2	142.6	36.6	32.9814	1	470	1	560	0	75	1	18	1	0	150	1	0
3	2	138.4	31	12.3208	1	450	1	480	0	105	1	26	1	0	240	2	0
3	2	153	50	82.015	0	365	1	505	0	95	1	8	0	1	240	2	0
3	2	148.6	40	31.7684	1	400	1	645	2	85	1	19	1	1	300	2	0
3	2	150	30	0.0621581	0	598	0	658	2	30	0	12	0	0	140	1	0
3	2	146	30	0.674562	0	430	1	580	0	15	0	14	0	0	210	2	0
3	2	155.3	50.2	71.5232	1	478	1	410	1	30	0	14	0	0	210	2	0
3	1	165.5	51.5	53.3853	1	420	1	540	0	60	1	7	0	1	420	3	0
3	1	156.2	37.6	4.76499	1	490	0	560	0	120	1	18	1	1	540	3	0
3	1	157	45.5	50.8321	1	460	1	550	0	75	1	4	0	0	360	3	0
3	1	153	40.5	34.263	1	450	1	560	0	52	0	17	1	1	360	3	0
3	1	155	40	19.9627	0	410	1	410	1	0	0	10	0	0	60	0	0
3	1	170	56	59.8576	1	475	1	475	1	30	0	7	0	0	60	0	0
3	1	145	33	5.26057	1	510	0	510	0	0	0	1	0	0	210	2	0
3	1	151.3	39.4	23.1866	1	545	0	555	0	5	0	14	0	1	210	2	0
3	1	160	48	49.9329	1	530	0	410	1	30	0	16	0	1	195	1	0
3	1	140	30	5.56793	1	487	0	572	0	125	1	23	1	1	120	1	0
3	2	153	42.5	34.411	0	470	1	520	0	30	0	12	0	0	240	2	0
3	2	150	36	11.0026	1	510	0	525	0	67	1	23	1	0	210	2	0
3	2	155.5	47	57.2168	1	530	0	535	0	0	0	4	0	1	90	0	0
3	2	154	47.3	60.2592	0	525	0	535	0	95	1	28	1	1	150	1	0
3	1	163.5	44	18.585	1	485	0	525	0	70	1	14	0	0	715	3	0
3	1	157.9	43.1	31.2389	1	435	1	450	1	32	0	20	1	0	210	2	0
3	1	163	50	50.9898	0	500	0	530	0	75	1	18	1	0	60	0	0
3	1	168.5	50.1	34.6022	1	585	0	620	2	10	0	11	0	0	120	1	0
3	1	143.7	33.9	19.4338	0	530	0	510	0	75	1	5	0	0	360	3	1
3	1	157	42.7	26.5864	1	555	0	540	0	7	0	11	0	0	300	2	0
3	1	134	24	0.0233009	0	470	1	530	0	90	1	23	1	0	420	3	1
3	2	156.5	40	11.1872	0	465	1	465	1	60	1	8	0	0	510	3	0
3	2	155	39	7.60714	1	470	1	640	2	80	1	24	1	0	240	2	1
3	2	149.2	44.1	66.2357	0	470	1	610	2	115	1	17	1	0	230	2	0
3	1	160.9	54.4	77.3604	1	509	0	597	0	75	1	22	1	0	330	3	0
3	1	160	45	33.4589	1	390	1	660	2	150	1	22	1	0	900	3	1
3	2	159.8	50.1	57.7461	1	390	1	510	0	135	1	18	1	0	390	3	1
3	2	151	42	39.6444	0	445	1	445	1	30	0	13	0	1	100	0	0
3	2	153.8	48.6	69.3997	1	470	1	650	2	120	1	18	1	0	190	2	0
3	1	150	53	92.0637	1	480	0	500	0	60	1	15	0	0	240	2	0
3	1	160.7	40.7	7.61702	0	419	1	509	0	15	0	4	0	1	70	0	0
3	1	164	48.9	38.9936	1	445	1	470	1	40	0	15	0	0	210	2	1
3	1	167.5	50	36.6498	1	490	0	530	0	45	0	23	1	0	170	1	0
3	1	137	30.3	15.3922	1	300	1	360	1	55	0	20	1	0	180	1	0
3	1	154.7	41.5	31.2509	1	325	1	445	1	30	0	23	1	0	540	3	0
3	1	158.2	57.2	89.9702	1	495	0	385	1	55	0	4	0	0	250	2	0
3	1	158.9	50	63.782	1	510	0	600	0	105	1	24	1	0	330	3	1
3	1	159	44	33.2533	1	455	1	385	1	25	0	12	0	0	180	1	0
3	2	151	38	12.1862	1	450	1	480	0	45	0	26	1	0	180	1	0
3	2	139.5	30	4.69509	1	350	1	480	0	45	0	23	1	0	210	2	0
3	2	143.4	35	21.2144	1	540	0	540	0	0	0	1	0	0	60	0	0
3	1	164	44	11.4944	1	440	1	470	1	15	0	14	0	0	750	3	0
3	1	154.5	43	44.5761	1	470	1	610	2	85	1	20	1	0	480	3	0
3	2	149.9	35	5.72688	1	345	1	480	0	0	0	18	1	0	60	0	0
3	2	154.3	52.5	80.7409	0	445	1	685	2	180	1	25	1	1	515	3	0
3	2	154.6	44.8	41.6161	0	415	1	625	2	105	1	14	0	0	270	2	0
3	2	147.6	31	0.538065	1	360	1	480	0	180	1	7	0	0	105	0	0
3	1	160	48	49.0441	1	535	0	595	0	30	0	9	0	0	420	3	0
3	1	165.7	42.3	3.43411	1	420	1	495	0	75	1	10	0	0	360	3	1
3	2	156	45	39.7076	0	440	1	540	0	60	1	14	0	0	150	1	0
3	2	152.2	34	0.96589	0	460	1	440	1	50	0	13	0	1	100	0	0
3	2	155	39.2	10.4266	0	380	1	355	1	135	1	19	1	1	360	3	0
3	1	155.9	46.5	60.6307	1	450	1	480	0	15	0	16	0	0	120	1	0
3	1	153	45	61.0373	1	510	0	510	0	60	1	11	0	0	210	2	0
3	1	149.9	43.1	59.6532	1	530	0	570	0	150	1	8	0	0	540	3	1
3	1	150.9	37.9	16.3089	1	470	1	475	1	60	1	12	0	0	150	1	0
3	1	140.8	34.3	33.3386	1	540	0	540	0	60	1	18	1	0	40	0	0
3	2	147	38	25.6597	0	420	1	540	0	90	1	8	0	1	0	0	0
3	2	164.8	45.6	14.2205	1	440	1	440	1	0	0	8	0	0	180	1	0
3	2	151.3	38.2	14.4346	0	465	1	500	0	45	0	17	1	1	150	1	0
3	1	155.3	45.3	53.0896	1	417	1	415	1	120	1	14	0	0	750	3	1
3	1	162	50	55.3225	1	500	0	590	0	75	1	10	0	0	180	1	0
3	1	149.1	32	0.631633	1	580	0	510	0	40	0	22	1	0	60	0	0
3	1	150	35	6.19731	1	515	0	555	0	120	1	2	0	0	380	3	0
3	1	150.5	35.5	7.63368	1	495	0	375	1	0	0	8	0	0	210	2	0
3	2	152	45	61.9785	1	505	0	560	0	60	1	6	0	0	30	0	0
3	2	151	43	47.5952	1	430	1	480	0	55	0	15	0	0	190	2	0
3	2	170.6	53.3	34.8661	0	520	0	775	2	157	1	19	1	0	420	3	0
3	1	144	31	3.18713	1	537	0	537	0	60	1	10	0	0	0	0	0
3	2	153.8	44	44.6763	0	435	1	680	2	150	1	14	0	1	300	2	1
3	2	164.5	55	63.4165	1	442	1	502	0	0	0	16	0	1	90	0	0
3	1	157	44.5	36.8834	1	430	1	550	0	15	0	15	0	0	390	3	0
3	1	150	35	6.19731	0	570	0	720	2	251	1	14	0	0	360	3	0
3	1	165	52	57.7025	1	515	0	576	0	33	0	17	1	1	210	2	0
3	1	168	48	25.6516	1	500	0	440	1	90	1	6	0	0	240	2	0
3	2	158.5	50	62.5198	0	460	1	510	0	25	0	7	0	0	360	3	0
3	2	151.9	47	63.9743	0	455	1	545	0	45	0	15	0	0	330	3	1
3	1	160.9	52.3	67.7588	1	460	1	570	0	120	1	13	0	1	960	3	1
3	1	148	35	8.8712	1	460	1	400	1	30	0	14	0	0	450	3	0
3	1	159.9	46.5	43.6797	1	455	1	475	1	10	0	10	0	0	150	1	0
3	1	152	50.5	83.2811	1	520	0	555	0	47	0	24	1	0	180	1	0
3	1	146.1	33.5	9.69826	1	520	0	620	2	10	0	10	0	0	90	0	0
3	1	156	42	28.0893	0	400	1	450	1	0	0	10	0	0	240	2	0
3	1	140	31	9.06503	1	500	0	430	1	30	0	12	0	1	380	3	0
3	1	160	49	58.2682	0	435	1	510	0	37	0	12	0	0	420	3	0
3	1	155	39.4	14.3211	1	260	1	355	1	75	1	22	1	0	900	3	1
3	2	148.9	41.7	45.7397	0	465	1	480	0	37	0	17	1	1	225	2	0
3	2	146.3	37.6	33.8215	0	480	0	540	0	90	1	17	1	0	480	3	1
3	2	159.6	51.4	65.0875	1	440	1	420	1	10	0	12	0	1	240	2	0
3	2	156	47	56.4962	0	575	0	535	0	80	1	0	0	0	150	1	0
3	2	148.3	43	59.8244	0	510	0	540	0	45	0	17	1	0	90	0	0
3	1	140.8	32	12.8324	1	470	1	585	0	0	0	10	0	0	70	0	0
3	1	150.1	40.1	37.1887	1	520	0	640	2	60	1	9	0	1	240	2	0
3	1	165.2	50	44.9484	1	360	1	450	1	15	0	13	0	0	570	3	0
3	1	147.1	36.5	25.0639	1	460	1	540	0	40	0	17	1	0	270	2	0
3	2	154.4	48.4	64.8516	0	360	1	480	0	60	1	16	0	0	410	3	0
3	2	152.9	44	51.5491	1	510	0	315	1	30	0	16	0	0	660	3	0
3	2	152.5	37.3	11.4106	0	425	1	495	0	35	0	23	1	0	105	0	0
3	2	143.2	40	58.1806	0	295	1	630	2	315	1	25	1	1	260	2	0
3	2	153.3	48.6	72.4659	0	380	1	560	0	90	1	11	0	0	75	0	0
3	2	154.3	50.4	72.9786	0	540	0	540	0	0	0	4	0	0	420	3	0
3	1	154	41.5	36.7531	1	410	1	405	1	60	1	14	0	0	240	2	1
3	1	142.6	37.4	49.7794	1	477	1	417	1	30	0	7	0	1	180	1	0
3	1	161	41.4	8.34936	1	400	1	450	1	105	1	12	0	1	300	2	0
3	2	149.5	41	36.3583	1	440	1	565	0	115	1	21	1	0	555	3	1
3	2	141.5	30.6	2.87698	1	445	1	535	0	15	0	11	0	0	120	1	0
4	2	156.6	52.6	70.576	1	300	1	330	1	105	1	16	0	0	240	2	1
4	2	152	36	2.03947	1	475	1	490	0	105	1	9	0	0	150	1	0
4	2	160	45	14.4778	1	320	1	510	0	225	1	31	1	1	480	3	0
4	2	155.5	41	12.8351	1	470	1	530	0	60	1	18	1	0	270	2	0
4	2	158.5	52	62.5533	0	285	1	470	1	157	1	25	1	0	830	3	1
4	2	158.3	50	51.6319	0	490	0	675	2	167	1	18	1	0	330	3	0
4	2	151	36	4.25114	1	470	1	560	0	45	0	12	0	1	90	0	0
4	2	159.6	50	51.224	1	410	1	560	0	75	1	26	1	1	360	3	0
4	2	156	40	5.28449	0	388	1	598	0	105	1	21	1	1	231	2	0
4	2	151.5	34.1	0.619698	0	457	1	599	0	129	1	19	1	0	280	2	0
4	2	152	42	25.6816	0	300	1	540	0	120	1	17	1	0	480	3	0
4	2	147.3	30	0.0649406	1	465	1	495	0	15	0	21	1	0	450	3	0
4	2	146.7	36.6	10.1079	0	415	1	530	0	60	1	10	0	0	300	2	0
4	2	156.3	48	47.9792	1	445	1	475	1	15	0	23	1	0	180	1	0
4	2	153	43.8	36.2798	0	390	1	390	1	45	0	14	0	0	360	3	0
4	1	167.9	60.2	75.0237	1	420	1	440	1	30	0	20	1	0	210	2	0
4	1	165.9	55.5	60.2724	1	440	1	430	1	0	0	19	1	0	0	0	1
4	1	169	48.5	12.7721	1	490	0	630	2	80	1	25	1	0	120	1	0
4	1	155.4	48.8	60.109	0	460	1	540	0	70	1	13	0	0	240	2	0
4	1	164.2	55	67.27	1	435	1	525	0	45	0	12	0	1	240	2	0
4	1	161	43	9.9747	0	420	1	370	1	120	1	13	0	0	345	3	1
4	1	170	49	14.1193	0	493	0	508	0	67	1	21	1	0	60	0	0
4	1	149.1	36.5	8.73394	1	490	0	505	0	37	0	10	0	0	150	1	0
4	1	162	70.1	96.0324	1	480	0	510	0	45	0	18	1	1	90	0	0
4	1	160	48.5	40.9718	1	330	1	510	0	120	1	20	1	0	150	1	0
4	1	170	55	46.4593	0	460	1	390	1	25	0	14	0	0	360	3	0
4	1	160.1	48.9	51.4232	1	470	1	530	0	45	0	6	0	1	390	3	0
4	1	156.3	48.2	59.8155	1	460	1	470	1	35	0	23	1	1	240	2	0
4	2	162.5	50	42.6016	0	480	0	750	2	85	1	25	1	1	210	2	0
4	2	143	30.1	0.574397	1	450	1	510	0	150	1	26	1	0	390	3	0
4	2	161.7	81	99.3702	1	370	1	450	1	70	1	19	1	1	600	3	0
4	2	150.6	60.7	96.7586	1	300	1	360	1	105	1	23	1	1	480	3	0
4	2	146.9	44.7	59.1892	0	440	1	570	0	130	1	20	1	0	810	3	0
4	2	164.9	53	46.4822	1	350	1	530	0	120	1	23	1	1	420	3	0
4	2	162.5	47.3	22.683	0	420	1	525	0	135	1	21	1	0	180	1	0
4	2	156.7	55.3	78.9508	0	410	1	445	1	45	0	17	1	1	330	3	0
4	2	150.2	38.4	11.7896	1	575	0	590	0	37	0	11	0	0	180	1	0
4	2	153.5	37.2	2.57652	0	490	0	510	0	75	1	8	0	0	180	1	0
4	2	153.4	43.2	25.973	0	450	1	510	0	45	0	18	1	0	210	2	0
4	2	157.4	43.6	14.7105	1	400	1	560	0	110	1	25	1	1	480	3	0
4	2	153.7	42.9	22.4499	1	450	1	465	1	7	0	21	1	0	270	2	0
4	1	158.9	52.4	66.6931	1	445	1	570	0	30	0	8	0	0	330	3	0
4	1	165	45	8.10416	1	450	1	570	0	60	1	10	0	0	300	2	0
4	1	155.5	48	60.6328	1	440	1	510	0	155	1	17	1	0	480	3	0
4	1	170.1	58.6	59.9862	1	419	1	419	1	0	0	10	0	1	360	3	0
4	1	165.5	53.5	55.5433	1	410	1	470	1	90	1	19	1	1	420	3	0
4	1	148	58	95.9496	0	460	1	460	1	55	0	0	0	1	100	0	1
4	1	163.5	51.2	46.6668	1	335	1	335	1	0	0	11	0	0	360	3	0
4	1	142	42.3	73.2339	1	390	1	360	1	15	0	15	0	0	180	1	0
4	1	150.3	48.7	78.2051	0	480	0	150	1	165	1	25	1	1	260	2	1
4	1	155.2	42	21.3038	1	505	0	535	0	15	0	14	0	0	180	1	0
4	1	158.4	42	15.629	1	435	1	465	1	42	0	12	0	0	180	1	0
4	1	167.9	65.9	89.0547	1	385	1	450	1	117	1	11	0	1	120	1	0
4	1	159.9	45.8	24.7548	1	327	1	597	0	195	1	25	1	0	600	3	0
4	1	159.6	42.2	11.7345	0	340	1	640	2	235	1	26	1	1	550	3	1
4	1	163.5	45.8	15.7704	1	470	1	440	1	15	0	13	0	0	150	1	0
4	1	170.4	58.3	58.4164	1	475	1	505	0	45	0	10	0	0	170	1	0
4	1	149.5	45.8	65.6567	0	390	1	651	2	270	1	12	0	1	300	2	0
4	1	156.5	40.2	8.68332	1	480	0	482	0	41	0	15	0	0	80	0	0
4	1	166.1	62.1	81.9648	1	530	0	640	2	165	1	6	0	0	240	2	0
4	1	154.6	40.6	16.3522	1	418	1	539	0	30	0	21	1	0	165	1	0
4	1	150	40	24.9328	1	415	1	445	1	15	0	5	0	0	180	1	0
4	1	169.2	56.5	60.6568	1	465	1	480	0	7	0	2	0	0	360	3	0
4	2	162.8	50	36.0087	0	430	1	450	1	75	1	14	0	1	120	1	0
4	2	158.8	40.4	4.34817	0	415	1	490	0	37	0	20	1	0	90	0	0
4	2	158.2	49.5	55.2076	0	450	1	590	0	120	1	19	1	0	360	3	0
4	2	151.2	42.3	27.3285	1	490	0	520	0	75	1	14	0	0	690	3	0
4	1	154	35	0.621932	1	480	0	495	0	22	0	11	0	0	225	2	0
4	1	150.9	34	0.843579	1	410	1	430	1	105	1	16	0	1	180	1	0
4	2	162	39	0.564833	1	450	1	510	0	60	1	18	1	0	150	1	0
4	2	147.9	34.8	4.03336	0	480	0	540	0	60	1	12	0	0	210	2	0
4	2	157	40	6.70824	0	460	1	590	0	67	1	13	0	0	150	1	0
4	2	152.8	48	63.0795	1	470	1	470	1	30	0	5	0	0	360	3	0
4	2	154	49.1	66.4044	1	380	1	550	0	125	1	24	1	1	360	3	0
4	2	159.5	50.1	53.0692	1	305	1	430	1	7	0	17	1	0	420	3	0
4	2	150.2	46.3	63.4254	0	295	1	410	1	197	1	26	1	0	780	3	1
4	2	152	33	0.244783	0	470	1	570	0	115	1	25	1	0	300	2	0
4	2	166.7	51.3	29.8407	1	435	1	505	0	65	1	11	0	1	240	2	0
4	2	163.1	44	6.29817	0	390	1	380	1	0	0	14	0	1	120	1	0
4	1	160	50	51.534	1	520	0	550	0	50	0	12	0	0	300	2	1
4	1	160.3	54.9	75.1144	0	440	1	560	0	60	1	16	0	0	660	3	0
4	1	164.1	53	56.8262	1	247	1	357	1	115	1	20	1	0	90	0	0
4	1	166	54	57.2308	0	440	1	535	0	135	1	10	0	0	810	3	1
4	1	157.1	42.2	18.5549	1	275	1	335	1	150	1	24	1	0	300	2	1
4	2	154	36	1.2448	0	530	0	650	2	0	0	16	0	0	210	2	0
4	2	152	45	50.8439	0	470	1	565	0	75	1	19	1	0	270	2	0
4	2	161.9	52	48.3462	1	435	1	495	0	60	1	12	0	1	150	1	1
4	1	140.6	36	36.8068	1	388	1	395	1	22	0	11	0	1	210	2	0
4	1	162.1	48.2	40.7557	1	420	1	480	0	30	0	14	0	1	180	1	0
4	1	157.4	42.3	19.6103	0	430	1	538	0	75	1	8	0	0	150	1	0
4	1	140.6	29.5	1.24333	1	500	0	470	1	45	0	15	0	0	480	3	0
4	2	157	50	55.551	0	455	1	580	0	62	1	18	1	0	360	3	1
4	2	156.3	53.4	73.5748	0	350	1	540	0	195	1	19	1	1	420	3	1
4	2	161.2	45.7	16.9841	1	435	1	705	2	90	1	22	1	1	300	2	0
4	1	161.2	47.3	36.669	0	460	1	500	0	50	0	7	0	0	240	2	0
4	1	154.2	58	91.7722	0	465	1	615	2	105	1	6	0	0	630	3	0
4	1	155	44.5	40.1215	0	505	0	477	1	45	0	8	0	1	420	3	0
4	1	171.5	50	14.0942	1	440	1	440	1	0	0	9	0	0	180	1	0
4	1	162.4	46.2	20.3601	1	417	1	357	1	30	0	7	0	1	300	2	0
4	1	156.4	43	19.8805	1	380	1	370	1	0	0	8	0	0	780	3	0
4	1	159.9	45	20.1776	1	435	1	435	1	30	0	16	0	0	270	2	0
4	2	147	37	11.7442	1	418	1	415	1	60	1	17	1	1	310	3	0
4	2	155.5	40.2	7.29257	1	440	1	535	0	75	1	15	0	0	180	1	0
4	2	153	42	25.5247	1	457	1	537	0	40	0	11	0	0	270	2	0
4	2	158.2	49.8	54.2206	0	450	1	570	0	150	1	18	1	0	270	2	0
4	1	164	72.6	96.2988	0	475	1	535	0	120	1	12	0	0	600	3	0
4	1	161.6	46.1	26.908	1	357	1	280	1	55	0	14	0	1	310	2	0
4	1	165	49	29.143	1	290	1	260	1	15	0	24	1	0	90	0	0
4	1	165.9	55.8	61.6591	1	450	1	520	0	35	0	18	1	0	300	2	0
4	2	157	42	11.9748	0	440	1	470	1	195	1	18	1	0	450	3	0
4	2	155.2	48.7	61.195	0	520	0	660	2	130	1	21	1	1	720	3	0
4	2	152.8	40.2	13.8997	0	400	1	495	0	122	1	17	1	0	150	1	1
4	2	152.5	38	5.97949	1	350	1	410	1	90	1	17	1	1	180	1	0
4	2	156.4	45	32.3449	0	480	0	560	0	70	1	19	1	0	300	2	0
4	2	151.5	41.6	25.6963	0	405	1	520	0	0	0	14	0	0	120	1	0
4	2	155.4	41	8.94242	1	540	0	540	0	60	1	14	0	0	600	3	0
4	2	154.6	48	56.804	0	400	1	400	1	90	1	10	0	0	360	3	0
4	2	155	46	40.3498	0	390	1	530	0	75	1	15	0	0	420	3	0
4	2	156	43	16.1168	1	505	0	570	0	7	0	16	0	0	120	1	0
4	1	151.2	38.2	10.2844	1	447	1	479	1	45	0	10	0	0	30	0	0
4	1	151.2	44.6	57.621	1	445	1	475	1	45	0	12	0	1	270	2	0
4	1	148.9	44	56.7645	0	480	0	650	2	105	1	20	1	0	240	2	0
4	1	159	42.3	12.0242	1	450	1	470	1	45	0	3	0	0	240	2	0
4	1	172	60	67.2891	1	440	1	560	0	60	1	16	0	0	210	2	0
4	2	153.8	41	13.997	0	357	1	418	1	90	1	12	0	0	840	3	0
4	2	151.5	39	12.6217	0	385	1	500	0	30	0	10	0	0	180	1	0
4	2	154	43	22.7587	1	490	0	580	0	75	1	11	0	0	120	1	0
4	1	153	40	14.6017	1	455	1	510	0	42	0	14	0	0	180	1	0
4	1	159.2	47.3	41.5103	0	340	1	655	2	217	1	21	1	1	400	3	0
4	1	152.4	34.8	1.40458	1	230	1	710	2	225	1	26	1	1	450	3	0
4	1	164.5	62.3	85.588	1	426	1	540	0	57	0	18	1	0	310	2	0
4	2	160	43.7	13.4755	1	420	1	450	1	45	0	5	0	0	120	1	0
4	2	155.4	43.3	27.0997	1	415	1	445	1	45	0	15	0	1	180	1	0
4	1	166.4	50.2	28.8468	1	390	1	345	1	30	0	16	0	1	240	2	0
4	1	162.1	48.5	33.2306	0	445	1	415	1	45	0	3	0	0	240	2	0
4	2	159.5	46	20.7154	1	360	1	370	1	45	0	19	1	1	250	2	0
4	1	155.2	40.7	15.1774	1	475	1	445	1	15	0	16	0	0	240	2	0
4	2	163	48	20.5102	0	325	1	355	1	75	1	17	1	0	165	1	0
4	2	162.4	46.2	14.9228	0	380	1	470	1	75	1	13	0	0	150	1	0
4	1	158.2	47.4	46.7383	1	310	1	630	2	230	1	15	0	1	660	3	0
4	2	152.1	45	43.3302	0	470	1	570	0	80	1	11	0	1	150	1	0
4	1	150.9	42.5	40.6764	1	405	1	465	1	30	0	19	1	0	75	0	0
4	1	154	44	38.04	0	407	1	535	0	95	1	8	0	0	360	3	0
4	1	160.2	46.5	31.8842	1	495	0	465	1	45	0	9	0	0	150	1	0
4	1	158.5	46	30.9018	1	320	1	410	1	45	0	21	1	0	900	3	0
4	1	169.5	55.7	48.6016	1	400	1	580	0	90	1	14	0	0	420	3	0
4	1	164.9	46.7	17.5836	0	465	1	585	0	120	1	26	1	1	315	2	0
4	1	163.1	50.2	40.615	1	305	1	320	1	7	0	10	0	0	240	2	0
4	1	160.1	47	32.909	1	479	1	470	1	30	0	13	0	0	70	0	0
4	1	160.3	46	26.8384	1	449	1	419	1	15	0	21	1	0	120	1	0
4	1	148.7	50.1	85.9097	1	495	0	690	2	45	0	18	1	1	480	3	0
4	1	154.3	42.9	32.7966	1	340	1	400	1	30	0	15	0	1	180	1	0
4	1	160.9	45.5	26.4871	1	415	1	415	1	0	0	8	0	1	120	1	0
4	1	158.2	52.7	75.6141	1	495	0	480	0	7	0	21	1	0	300	2	0
4	1	156.1	43.2	30.6389	0	405	1	420	1	60	1	25	1	1	360	3	1
4	2	147.9	37	10.2173	0	425	1	415	1	95	1	13	0	0	150	1	0
4	2	159	46	27.5565	1	410	1	470	1	90	1	12	0	0	160	1	0
4	2	156.5	48	47.2281	0	435	1	585	0	135	1	4	0	0	690	3	0
4	2	157.6	44.4	22.9518	0	440	1	570	0	75	1	18	1	1	180	1	0
4	2	149.5	36	6.2367	0	475	1	655	2	90	1	18	1	0	160	1	0
4	2	151.7	40	16.4539	1	500	0	480	0	20	0	16	0	0	225	2	0
4	2	158.4	56.4	79.5199	1	395	1	440	1	40	0	20	1	1	180	1	0
4	2	152.8	47	59.1685	1	430	1	460	1	45	0	3	0	0	840	3	0
4	2	151.9	43.1	35.7935	0	410	1	440	1	15	0	10	0	0	60	0	0
4	2	154.4	40.1	10.8676	0	465	1	520	0	152	1	27	1	1	360	3	1
4	2	167.3	40.1	0.21464	1	470	1	540	0	65	1	12	0	0	60	0	0
4	2	155	45.5	34.6475	1	409	1	479	1	35	0	17	1	0	90	0	0
4	2	152	50	71.3952	1	360	1	480	0	120	1	14	0	0	480	3	1
4	2	149	35.6	3.88053	1	435	1	525	0	45	0	12	0	0	180	1	0
4	2	152.3	48.5	64.4396	1	430	1	400	1	15	0	7	0	0	60	0	0
4	2	162	52	53.0147	1	435	1	465	1	45	0	13	0	0	210	2	0
4	1	165.3	47	19.3123	0	400	1	400	1	0	0	14	0	0	210	2	0
4	1	147	33	1.93395	0	490	0	520	0	65	1	15	0	0	140	1	0
4	1	143.4	36	26.2155	1	400	1	405	1	27	0	16	0	0	180	1	0
4	1	146.7	35.4	10.9317	1	414	1	565	0	77	1	16	0	0	240	2	0
4	1	163.8	50.2	44.8786	1	389	1	490	0	129	1	7	0	1	180	1	0
4	1	153.2	38.3	7.41624	1	445	1	480	0	17	0	19	1	0	435	3	0
4	1	173.1	65	77.838	1	400	1	470	1	65	1	19	1	0	610	3	0
4	2	151	40	15.2206	0	515	0	535	0	40	0	20	1	0	180	1	0
4	1	170	52.4	32.9262	1	430	1	340	1	75	1	9	0	1	210	2	0
4	2	160.9	57	78.2945	1	330	1	330	1	45	0	23	1	0	345	3	0
4	2	151.6	42	31.3922	1	420	1	570	0	75	1	12	0	0	310	3	0
4	2	152	36	2.99229	0	550	0	600	0	125	1	20	1	0	90	0	0
4	1	172.3	55.4	41.4857	0	418	1	539	0	150	1	24	1	1	150	1	0
4	2	169.2	53	33.2254	1	440	1	535	0	75	1	11	0	1	330	3	1
4	1	160	47.2	33.7117	1	455	1	650	2	70	1	18	1	0	960	3	0
4	2	155.6	43.1	18.3734	1	430	1	490	0	95	1	15	0	1	960	3	1
4	2	160	43	8.68727	0	370	1	550	0	165	1	18	1	0	480	3	0
4	2	153.2	45	41.6325	0	430	1	380	1	150	1	15	0	1	120	1	0
4	1	169	52	33.2999	1	415	1	415	1	0	0	16	0	0	270	2	0
4	2	153.4	40.7	13.5859	0	470	1	560	0	45	0	11	0	1	450	3	0
4	1	164	54	62.0424	0	520	0	550	0	15	0	2	0	0	90	0	0
4	2	162	44	10.8684	1	387	1	447	1	0	0	14	0	1	210	2	0
4	2	151	41	26.106	1	495	0	570	0	127	1	20	1	1	210	2	0
4	2	155	40	9.75513	1	390	1	530	0	120	1	26	1	1	360	3	0
4	2	146	32.5	1.6583	0	460	1	640	2	125	1	20	1	1	510	3	1
4	2	161.4	45	15.8309	0	405	1	460	1	30	0	15	0	1	190	2	0
4	2	151.5	39.3	11.7442	1	420	1	540	0	60	1	16	0	0	330	3	0
4	1	163.2	46.7	21.2934	1	450	1	480	0	75	1	12	0	0	360	3	0
4	2	158	45.2	27.9438	1	500	0	530	0	15	0	8	0	0	90	0	0
4	1	153.5	41.5	27.0864	1	475	1	475	1	0	0	2	0	0	155	1	0
4	2	160.4	48	28.8535	1	390	1	540	0	270	1	27	1	0	420	3	1
4	1	153.8	46.2	57.928	1	455	1	625	2	85	1	10	0	1	360	3	0
1	1	154.1	48.7	84.4548	1	510	1	550	0	30	0	2	0	0	870	3	0
1	2	138.9	32.2	36.3148	0	515	1	550	0	27	0	8	0	0	240	2	0
1	2	140	30.3	14.6944	0	520	1	590	0	125	1	12	0	0	390	3	0
1	2	134.6	25.2	2.20772	1	505	1	507	1	30	0	4	0	0	150	1	0
1	1	140	30	15.1404	0	528	1	738	2	15	0	19	1	0	30	0	0
1	2	149.1	38.9	48.1427	1	525	1	640	0	67	1	15	0	0	120	1	0
1	2	129.8	25.5	13.7591	0	460	1	505	1	110	1	10	0	1	135	1	0
1	1	145.8	38.2	60.378	1	573	0	533	1	10	0	9	0	0	750	3	0
1	2	145.3	32.1	12.1179	0	295	1	295	1	0	0	3	0	0	10	0	0
1	1	144.2	41.3	80.7	0	535	1	615	0	55	0	8	0	1	250	2	0
1	2	137.8	31.4	38.7367	0	415	1	480	1	97	1	17	1	1	240	2	0
1	1	145.4	44	85.7365	0	530	1	440	1	15	0	12	0	0	540	3	0
1	1	142.7	31.6	20.0894	0	585	0	685	0	65	1	17	1	0	240	2	0
1	1	130	31.4	73.321	0	550	0	588	0	21	0	8	0	0	60	0	0
1	1	141.9	35	48.2133	0	470	1	710	0	120	1	13	0	0	510	3	0
1	2	145	40.2	74.2475	0	477	1	599	0	60	1	5	0	1	420	3	0
1	2	140.7	34.1	47.78	0	485	1	710	0	142	1	23	1	0	420	3	0
1	2	140	38.5	82.0675	1	505	1	500	1	82	1	11	0	0	190	2	0
1	1	131.7	30.1	55.1439	0	490	1	585	0	75	1	11	0	0	540	3	0
1	1	132.7	29.5	45.4321	0	496	1	435	1	20	0	10	0	0	180	1	1
1	2	129.7	25.3	11.9209	0	500	1	470	1	75	1	16	0	0	490	3	0
1	1	141.2	34.3	49.8443	1	545	0	599	0	50	0	15	0	0	900	3	0
1	2	147.6	37.4	41.4374	0	489	1	750	2	190	1	9	0	0	220	2	1
1	2	140	32	27.0113	0	584	0	582	0	15	0	2	0	0	210	2	0
1	2	137.4	40.1	90.0534	0	465	1	530	1	32	0	19	1	1	210	2	1
1	1	151.2	39.9	49.4316	1	300	1	299	1	135	1	14	0	1	510	3	0
1	1	131	28	30.5253	1	568	0	515	1	105	1	16	0	0	290	2	1
1	2	131	35.5	88.5141	0	540	0	660	0	120	1	10	0	0	300	3	1
1	2	134.7	26.5	9.03035	0	460	1	620	0	75	1	11	0	0	780	3	0
1	1	138.1	32	47.7808	0	465	1	447	1	40	0	4	0	0	220	2	0
1	2	136.3	30.8	39.514	0	530	1	560	0	15	0	9	0	0	180	2	0
1	2	139.9	32	35.3646	0	560	0	400	1	92	1	26	1	1	360	3	0
1	2	153.4	47.2	83.0648	0	537	1	572	0	42	0	7	0	0	600	3	0
1	1	143.3	30.8	8.7046	1	475	1	475	1	1	0	13	0	0	170	1	0
1	2	139.6	30	13.8415	1	430	1	585	0	110	1	23	1	1	240	2	0
1	1	145.2	38.6	66.6327	0	515	1	505	1	22	0	9	0	0	120	1	0
1	2	135.8	25.4	2.46854	0	540	0	600	0	90	1	16	0	0	240	2	0
1	1	140.8	34.8	54.829	1	500	1	470	1	15	0	3	0	0	420	3	0
1	2	141.8	41.7	86.0704	0	575	0	560	0	37	0	3	0	0	285	2	0
1	1	147.6	52.6	96.0779	0	595	0	710	0	150	1	22	1	0	510	3	0
1	2	151.4	57.9	97.8398	1	470	1	540	0	70	1	2	0	0	165	1	0
1	2	136.8	40.1	91.0855	0	540	0	505	1	122	1	13	0	0	300	3	1
1	1	132.5	39.1	92.4253	0	539	1	494	1	7	0	5	0	0	510	3	1
1	2	134.9	28.4	22.3121	1	545	0	500	1	22	0	16	0	1	270	2	0
1	1	134.5	24.6	0.88968	1	480	1	600	0	75	1	11	0	0	420	3	0
1	1	143.4	30.9	9.51623	1	537	1	534	1	60	1	11	0	0	220	2	0
1	1	146	38.6	59.8385	0	520	1	280	1	45	0	7	0	0	420	3	0
1	2	144.3	31.8	16.3364	1	510	1	530	1	105	1	9	0	0	335	3	0
1	1	124.7	28	60.0581	0	485	1	355	1	35	0	9	0	0	200	1	0
1	1	141.2	32.1	26.5074	0	385	1	457	1	109	1	24	1	0	240	2	1
1	1	145.5	44.2	87.4346	1	355	1	395	1	30	0	13	0	0	390	3	0
1	2	138.1	36.4	73.1456	1	550	0	370	1	210	1	15	0	0	420	3	0
1	2	142.6	39.6	74.2459	0	490	1	550	0	30	0	5	0	0	60	0	0
1	1	133.9	38.8	90.4002	0	510	1	510	1	0	0	22	1	0	690	3	1
2	1	143	32.4	15.8473	0	530	1	500	1	95	1	19	1	0	45	0	0
2	1	146.5	47.5	89.0885	0	495	1	530	1	105	1	11	0	0	660	3	0
2	1	152.7	40.1	34.3369	1	480	1	510	1	90	1	13	0	0	420	3	0
2	2	145.5	30	2.21168	1	422	1	545	0	17	0	19	1	0	30	0	0
2	2	162.3	47.8	48.861	0	435	1	525	1	75	1	16	0	0	360	3	0
2	2	146.3	35.7	26.8565	1	500	1	530	1	75	1	22	1	1	660	3	0
2	1	155	49.8	82.892	1	500	1	535	1	75	1	12	0	1	900	3	1
2	2	153.3	42.8	45.4211	1	460	1	555	0	82	1	14	0	1	710	3	0
2	2	146.7	41.7	63.6204	0	465	1	520	1	57	0	9	0	0	210	2	0
2	2	149.2	41.7	53.5255	0	440	1	375	1	60	1	19	1	1	665	3	0
2	1	140	33.3	34.4442	1	520	1	410	1	90	1	7	0	0	240	2	0
2	1	147.5	41.6	68.2756	1	385	1	440	1	12	0	14	0	0	410	3	0
2	2	151.8	45.3	68.0719	0	495	1	440	1	60	1	14	0	0	280	2	0
2	2	148.5	40.4	50.4964	0	525	1	540	0	37	0	12	0	0	180	2	0
2	2	142.4	44.4	88.9436	0	500	1	540	0	55	0	8	0	0	180	2	0
2	2	149	35.3	11.2212	0	500	1	560	0	90	1	15	0	1	285	2	0
2	1	139	25.8	0.174463	1	520	1	590	0	120	1	4	0	0	90	0	0
2	2	135.1	28.7	14.5975	0	480	1	600	0	120	1	19	1	0	180	2	1
2	2	158.6	43.8	42.3469	0	535	1	580	0	25	0	9	0	0	60	0	0
2	1	148.5	47.4	86.3614	0	425	1	585	0	67	1	12	0	0	180	1	0
2	2	151.7	51.5	88.9666	1	480	1	500	1	52	0	12	0	1	230	2	0
2	2	143.4	32.2	14.4732	0	545	0	552	0	5	0	6	0	0	180	2	0
2	2	141.7	36.4	56.1041	0	475	1	530	1	90	1	1	0	0	300	3	0
2	1	151	35	8.36593	0	480	1	390	1	15	0	12	0	1	750	3	0
2	1	134.1	33.4	63.7936	1	410	1	300	1	0	0	0	0	0	60	0	0
2	2	145.6	35.6	30.7611	0	605	0	505	1	140	1	3	0	0	510	3	0
2	1	136.3	31.1	34.6815	0	520	1	520	1	0	0	4	0	0	600	3	0
2	2	142.5	34.4	26.9753	1	515	1	570	0	95	1	16	0	0	90	0	0
2	1	147	32.9	8.41475	1	565	0	590	0	45	0	6	0	0	150	1	0
2	2	153.8	38.5	21.5162	0	475	1	445	1	0	0	9	0	0	300	3	0
2	2	142	46.7	94.2831	0	440	1	550	0	55	0	15	0	1	530	3	0
2	2	131.5	31.8	54.8273	1	510	1	525	1	90	1	8	0	0	210	2	0
2	2	156.9	45.5	58.2982	1	390	1	390	1	0	0	8	0	1	360	3	0
2	1	139.5	30.7	17.6491	1	385	1	370	1	7	0	25	1	0	45	0	0
2	1	144.4	40.8	73.0807	1	535	1	490	1	22	0	1	0	0	120	1	0
2	2	146.4	47.4	87.6816	0	450	1	525	1	67	1	14	0	1	480	3	0
2	1	146.5	37.3	45.2793	1	535	1	590	0	60	1	12	0	1	680	3	0
2	1	135.5	28	10.7277	1	490	1	410	1	0	0	3	0	0	225	2	0
2	2	136.8	29.6	18.1491	0	545	0	593	0	37	0	16	0	1	390	3	0
2	1	147.8	39.7	56.4228	1	460	1	450	1	5	0	10	0	0	180	1	0
2	1	140.9	32.8	27.8962	0	315	1	485	1	150	1	17	1	0	180	1	1
2	1	139.9	33.4	40.6404	0	580	0	550	0	75	1	6	0	0	150	1	0
2	2	153	39.1	22.3603	1	495	1	510	1	97	1	15	0	0	220	2	0
2	2	148.1	33.9	10.1714	1	482	1	568	0	102	1	17	1	0	210	2	0
2	2	148.6	35.1	19.2961	0	530	1	535	1	30	0	17	1	1	120	1	0
2	1	143.4	34.9	33.1716	1	460	1	390	1	55	0	7	0	0	180	1	0
2	2	149.7	39.4	36.2717	0	478	1	568	0	75	1	12	0	0	270	2	0
2	1	151.9	40.8	46.6477	0	575	0	510	1	30	0	3	0	1	270	2	1
2	2	153.3	42.9	46.1017	1	425	1	530	1	82	1	13	0	0	760	3	1
2	2	149.8	38.4	29.7099	0	270	1	360	1	75	1	9	0	0	690	3	0
2	1	153.9	41.7	40.5174	1	430	1	540	0	195	1	19	1	0	225	2	0
2	2	153.2	42.5	55.7922	0	520	1	550	0	75	1	25	1	1	600	3	0
2	1	147.6	34.4	13.7424	1	400	1	430	1	45	0	7	0	0	60	0	0
2	2	147.8	44	71.811	1	490	1	500	1	85	1	11	0	0	180	2	1
2	1	141.2	33.1	23.192	1	375	1	540	0	37	0	16	0	0	0	0	0
2	2	149.7	34	4.99361	0	492	1	567	0	37	0	17	1	0	45	0	0
2	1	138.1	25.3	0.142278	1	529	1	387	1	80	1	15	0	0	70	0	0
2	1	141.5	33.8	35.349	1	410	1	445	1	75	1	19	1	1	540	3	1
2	2	135.8	30.2	24.927	0	547	0	593	0	36	0	14	0	0	270	2	0
2	1	161.3	59.9	91.3384	1	430	1	455	1	52	0	12	0	0	290	2	0
2	1	139.3	32.4	33.8811	0	420	1	530	1	85	1	14	0	0	270	2	0
2	1	159.6	56.2	88.8274	0	535	1	505	1	15	0	13	0	1	300	2	1
2	2	143.8	34.8	32.4155	0	505	1	570	0	65	1	13	0	0	180	2	0
2	1	163.1	44.3	30.2573	0	515	1	548	0	55	0	15	0	1	450	3	0
2	2	137.7	32.3	27.4346	0	430	1	490	1	60	1	11	0	0	540	3	0
2	2	147.6	45.7	79.6781	0	490	1	555	0	25	0	7	0	0	195	2	0
2	2	145.6	45.7	84.4682	1	538	1	658	0	120	1	13	0	1	570	3	0
2	1	134	26.4	4.41906	0	535	1	545	0	10	0	5	0	0	115	0	0
2	2	145.9	35.4	28.0628	1	510	1	500	1	15	0	7	0	0	240	2	0
2	2	146.2	38	48.4329	1	480	1	580	0	50	0	21	1	0	60	0	0
2	2	144.8	38.8	59.637	1	540	0	475	1	42	0	14	0	1	170	1	0
2	1	141.5	30.7	9.12828	0	515	1	493	1	65	1	14	0	0	285	2	0
2	1	146.4	29.7	0.34631	1	629	0	772	2	17	0	4	0	1	25	0	0
2	1	143.5	38.4	64.7656	1	455	1	535	1	10	0	9	0	0	180	1	0
2	1	144	32.7	12.8432	0	470	1	495	1	15	0	21	1	0	330	2	0
2	2	158.3	47.5	58.9058	1	477	1	567	0	15	0	9	0	1	130	1	0
2	1	140.1	33.5	39.7092	0	525	1	650	0	62	1	18	1	0	125	1	0
2	2	146.9	37.1	36.4119	0	527	1	605	0	92	1	15	0	0	180	2	0
2	2	134.2	34.9	70.0216	0	525	1	690	0	142	1	15	0	0	300	3	0
2	2	152.4	36.3	14.0959	1	520	1	550	0	45	0	3	0	0	130	1	0
2	1	149.2	35.9	21.876	0	523	1	718	0	112	1	10	0	0	30	0	0
2	1	141.7	31.1	9.90781	1	530	1	470	1	15	0	17	1	0	175	1	0
2	1	145.2	38.5	55.9558	1	505	1	475	1	5	0	10	0	1	130	1	0
2	2	152.5	39.2	29.7215	0	420	1	480	1	65	1	21	1	0	240	2	1
2	2	149	37.9	35.4528	0	485	1	485	1	0	0	12	0	0	225	2	0
2	1	143.4	39.9	73.376	0	475	1	470	1	57	0	9	0	0	420	3	1
2	1	141.2	31.7	12.7294	1	535	1	535	1	30	0	16	0	0	180	1	0
2	1	146.6	40.8	67.4042	0	480	1	507	1	20	0	14	0	0	510	3	0
2	2	146.8	34.8	18.774	1	437	1	475	1	47	0	18	1	0	275	2	0
2	2	155.1	45	56.364	0	420	1	465	1	30	0	11	0	0	300	3	0
2	1	144.9	37.9	57.2397	1	450	1	520	1	30	0	10	0	0	660	3	0
2	2	147.1	40.7	56.8086	0	509	1	389	1	30	0	5	0	0	480	3	0
2	1	140.1	33	33.1472	1	520	1	420	1	55	0	8	0	0	110	0	0
2	2	150	44.9	72.2785	0	318	1	330	1	66	1	16	0	0	180	2	1
2	1	143.2	32.7	21.2371	1	550	0	570	0	30	0	7	0	0	240	2	0
2	1	144.6	32	6.26209	1	480	1	470	1	60	1	26	1	0	150	1	0
2	2	149.4	44.3	75.0495	1	442	1	443	1	30	0	7	0	0	75	0	0
2	2	145.3	29.3	0.742224	0	555	0	555	0	67	1	13	0	0	180	2	0
2	2	148.9	41.8	65.3556	1	440	1	420	1	120	1	23	1	1	430	3	1
2	1	150.9	41.3	54.0564	0	470	1	480	1	60	1	14	0	0	270	2	0
2	2	146.3	34.1	18.1795	1	490	1	435	1	55	0	11	0	0	495	3	0
2	2	144.6	30.7	4.24803	1	530	1	560	0	15	0	17	1	0	270	2	0
2	2	155.8	41.9	36.4867	0	505	1	599	0	105	1	10	0	0	720	3	0
2	1	152.8	39.1	31.0145	1	450	1	530	1	75	1	20	1	0	150	1	0
2	2	153.5	46.2	73.3575	1	505	1	650	0	105	1	19	1	0	80	0	0
2	1	154.5	41.2	37.3501	0	477	1	477	1	30	0	7	0	0	480	3	0
2	2	142.1	35.1	44.0329	1	449	1	359	1	15	0	13	0	1	450	3	0
2	2	149.3	34.8	13.1939	0	450	1	500	1	105	1	11	0	1	240	2	1
2	2	136.5	30.4	22.1186	1	480	1	560	0	30	0	15	0	0	300	3	0
2	1	145.4	38.5	52.4545	0	500	1	560	0	0	0	12	0	0	240	2	1
2	1	152.9	40.6	42.1412	1	530	1	590	0	45	0	8	0	0	180	1	0
2	1	155.7	42.4	38.5065	1	478	1	538	1	0	0	5	0	0	245	2	0
2	2	140	36.6	56.9371	1	410	1	450	1	40	0	11	0	0	210	2	0
2	2	143.6	35.2	35.4309	0	435	1	560	0	120	1	8	0	0	510	3	0
1	1	139.6	31	28.1285	1	477	1	627	0	105	1	12	0	0	780	3	0
1	1	138.5	35.8	74.1898	0	475	1	329	1	157	1	6	0	1	240	2	0
1	1	145.6	38	59.7158	0	553	0	538	1	37	0	8	0	1	180	1	0
1	2	137.1	29.4	21.2158	1	400	1	515	1	0	0	16	0	0	90	0	1
1	2	138.6	28.5	10.6146	1	525	1	600	0	67	1	9	0	0	150	1	0
1	1	147.5	37.3	50.6697	1	565	0	530	1	2	0	5	0	0	150	1	0
1	2	145	32	14.9061	0	460	1	500	1	90	1	7	0	1	180	2	0
1	1	129.9	26.6	27.0814	0	530	1	578	0	35	0	8	0	0	790	3	0
1	1	141.6	39.1	78.9409	1	510	1	540	0	75	1	11	0	1	60	0	0
1	2	138.5	30	19.5468	0	598	0	627	0	14	0	7	0	0	150	1	0
1	2	148.9	34.2	14.2496	0	530	1	595	0	90	1	4	0	0	165	1	0
1	2	143.5	30	6.92582	0	520	1	640	0	57	0	16	0	0	240	2	0
1	2	146	41.7	78.5298	0	555	0	460	1	17	0	9	0	1	795	3	0
1	2	131	28	31.7612	0	510	1	560	0	25	0	13	0	0	330	3	0
1	1	150.1	38.6	46.6933	1	530	1	535	1	0	0	1	0	0	210	2	0
1	2	140.2	26.8	2.1874	1	555	0	625	0	57	0	7	0	1	200	2	0
1	1	139.9	30.8	21.6086	1	505	1	689	0	210	1	17	1	0	100	0	0
1	2	148.9	31	4.02308	1	590	0	530	1	0	0	3	0	1	170	1	0
1	1	131.9	25.6	5.80144	1	360	1	540	0	30	0	10	0	1	120	1	0
1	1	138	30.2	27.1847	1	500	1	440	1	30	0	14	0	0	180	1	1
1	1	146	34	22.1194	1	560	0	600	0	35	0	18	1	0	240	2	0
1	1	155.1	43	58.967	1	555	0	580	0	75	1	16	0	1	93	0	0
1	2	135.5	27	11.1919	0	388	1	470	1	46	0	19	1	0	590	3	1
1	2	145.3	38	64.6963	0	520	1	565	0	70	1	11	0	1	610	3	0
1	2	155.1	40.3	38.4715	1	535	1	565	0	15	0	3	0	0	120	1	0
1	2	135.5	27.6	15.6006	0	555	0	685	0	35	0	9	0	0	180	2	0
1	1	140	36	69.57	1	445	1	563	0	90	1	2	0	0	120	1	0
1	1	132	29.2	36.9346	1	550	0	545	0	27	0	10	0	0	150	1	0
1	1	137	35	74.0321	0	440	1	390	1	105	1	15	0	0	480	3	0
1	2	144.9	33.5	21.924	0	550	0	575	0	17	0	12	0	0	135	1	0
1	1	144.5	32.7	23.458	0	590	0	528	1	95	1	11	0	0	200	1	0
1	2	132.1	26	11.9358	0	545	0	642	0	92	1	8	0	1	165	1	0
1	2	143.2	31.6	20.7202	1	535	1	657	0	90	1	10	0	1	120	1	0
1	1	138.5	34.2	62.4947	0	500	1	674	0	182	1	19	1	0	225	2	0
1	2	144	32.5	17.6625	1	562	0	500	1	18	0	12	0	1	128	1	0
1	1	149.9	32.2	4.46645	0	315	1	390	1	112	1	14	0	0	720	3	0
1	2	135.8	30.1	29.8746	0	480	1	465	1	52	0	5	0	0	270	2	0
1	2	152.6	45	72.6627	1	515	1	625	0	112	1	7	0	0	390	3	0
1	1	138.5	31	27.6239	1	470	1	480	1	5	0	18	1	0	210	2	0
1	1	140	31.3	28.4498	0	500	1	495	1	5	0	8	0	0	120	1	0
1	1	138.2	27.1	2.80163	1	580	0	615	0	55	0	15	0	1	240	2	0
1	2	140.9	36.8	69.9685	0	565	0	565	0	60	1	8	0	0	40	0	0
1	2	143.9	33.9	38.7434	0	520	1	590	0	55	0	15	0	0	95	0	0
1	1	135.2	25.3	1.77549	0	537	1	599	0	210	1	19	1	0	500	3	0
1	1	141.3	33.2	44.9578	1	530	1	560	0	45	0	24	1	0	350	2	0
1	2	140.2	37.2	74.3565	1	580	0	560	0	45	0	13	0	0	120	1	0
1	1	140.2	29.5	13.6871	1	535	1	560	0	5	0	7	0	0	130	1	0
1	2	146	35	30.5663	0	530	1	420	1	15	0	14	0	0	195	2	0
1	2	138	28	7.7395	0	533	1	468	1	87	1	23	1	1	120	1	0
1	1	138	33.2	57.3189	1	580	0	580	0	60	1	17	1	0	120	1	0
1	1	143.1	34.3	43.4973	0	440	1	418	1	60	1	20	1	0	240	2	0
1	1	136.6	26.8	3.17551	1	507	1	717	0	225	1	30	1	0	390	3	0
1	2	143.1	30.1	6.85378	1	495	1	450	1	82	1	11	0	0	130	1	0
1	2	145.2	32.2	14.9535	1	530	1	465	1	27	0	10	0	1	235	2	0
1	1	144.3	32.5	17.154	1	530	1	655	0	150	1	16	0	0	150	1	0
1	2	137.5	33.5	56.8741	0	535	1	615	0	50	0	18	1	1	145	1	0
1	2	140	31	20.6172	1	515	1	580	0	45	0	2	0	0	20	0	0
1	1	147.5	43.7	82.2675	0	515	1	580	0	52	0	12	0	0	305	2	0
2	1	138	36	67.1861	0	460	1	460	1	0	0	4	0	0	30	0	0
2	1	146	35	24.3492	0	520	1	470	1	30	0	20	1	0	300	2	0
2	1	147	38	44.0192	1	475	1	535	1	30	0	15	0	0	240	2	1
2	2	158.7	44.3	38.6358	0	635	0	775	2	260	1	6	0	0	330	3	0
2	1	142.2	38.7	69.2027	1	560	0	540	0	15	0	9	0	0	420	3	0
2	2	147	30	0.749834	0	540	0	550	0	35	0	11	0	0	90	0	0
2	2	136.9	29.8	16.16	1	505	1	535	1	15	0	11	0	1	90	0	0
2	2	155.3	52.8	89.2845	0	490	1	530	1	30	0	17	1	1	150	1	0
2	2	156	42	31.0034	0	515	1	560	0	22	0	11	0	0	270	2	0
2	1	130.6	28.9	37.457	0	552	0	718	0	294	1	7	0	0	960	3	1
2	1	152.1	41.3	50.4308	1	455	1	535	1	52	0	5	0	0	50	0	0
2	2	140	31.4	12.5432	0	490	1	550	0	77	1	10	0	0	60	0	0
2	1	145	38.7	63.1884	0	560	0	590	0	45	0	12	0	0	120	1	0
2	2	143	29.8	2.88532	1	520	1	590	0	65	1	10	0	1	180	2	0
2	1	147	38.9	51.9174	1	530	1	440	1	97	1	12	0	0	420	3	0
2	2	140.1	31.7	21.4035	1	545	0	555	0	15	0	19	1	0	125	1	0
2	2	150.5	37	22.4169	0	370	1	590	0	110	1	9	0	1	540	3	0
2	2	148.6	35.2	18.3049	0	530	1	573	0	37	0	5	0	0	130	1	0
2	1	145.8	32	7.49753	0	527	1	537	1	5	0	8	0	0	150	1	0
2	1	149	35	16.0506	1	505	1	535	1	45	0	8	0	0	210	2	0
2	1	143.5	33.1	19.4071	0	530	1	490	1	17	0	8	0	0	360	3	0
2	2	150	50	91.5413	0	540	0	595	0	85	1	3	0	0	360	3	0
2	2	144.4	31.5	8.80073	0	540	0	715	0	165	1	17	1	1	330	3	0
2	1	147	35	21.4195	0	560	0	500	1	30	0	11	0	0	330	2	0
2	1	138.2	32.8	33.9131	0	455	1	410	1	107	1	9	0	1	150	1	0
2	2	137.5	32	34.0524	0	515	1	590	0	37	0	9	0	0	110	0	0
2	1	151.2	45.6	76.0309	0	480	1	600	0	60	1	18	1	0	300	2	0
2	2	138	28	5.35985	0	535	1	505	1	45	0	12	0	0	480	3	0
2	1	144.3	35.2	31.9761	1	370	1	510	1	10	0	10	0	0	31	0	0
2	1	152.3	42	51.7395	0	535	1	535	1	0	0	0	0	0	120	1	0
2	1	141.9	32.4	23.7478	1	535	1	667	0	145	1	13	0	0	120	1	0
2	1	145.5	37.6	47.0107	0	477	1	475	1	0	0	3	0	0	120	1	0
2	1	140.6	30.6	11.9958	0	522	1	635	0	106	1	22	1	1	160	1	0
2	2	148.3	40.3	48.3318	1	390	1	490	1	90	1	21	1	1	660	3	0
2	1	146.9	40.1	57.1772	0	550	0	577	0	172	1	11	0	0	790	3	0
2	2	136.5	28	6.68953	0	450	1	630	0	120	1	27	1	0	750	3	0
2	1	147.1	35.3	25.97	1	545	0	545	0	137	1	16	0	1	290	2	0
2	2	138	30	15.7079	0	525	1	570	0	50	0	10	0	0	90	0	0
2	2	137	31	24.2786	1	505	1	600	0	75	1	25	1	0	370	3	0
2	1	147.2	36	25.0959	1	445	1	505	1	55	0	11	0	0	390	3	0
2	2	142	32	15.7533	0	470	1	595	0	60	1	17	1	0	310	3	0
2	1	153.1	43.1	56.0707	1	535	1	535	1	0	0	13	0	0	120	1	0
2	2	148.7	45.1	81.2126	0	480	1	535	1	85	1	12	0	0	160	1	0
2	2	138.4	28.5	5.18566	1	500	1	530	1	15	0	6	0	0	50	0	0
2	1	141.4	35.3	49.0579	1	548	0	665	0	77	1	14	0	0	195	1	0
2	1	143	34	27.9573	1	480	1	470	1	22	0	9	0	0	210	2	1
2	2	147.9	35.9	20.8355	0	415	1	587	0	97	1	19	1	0	570	3	0
2	2	137.6	30	15.4225	1	580	0	595	0	7	0	19	1	0	310	3	0
2	1	142.1	38.2	65.8395	1	430	1	445	1	22	0	3	0	0	860	3	0
2	2	142.2	28.9	1.66331	1	510	1	450	1	10	0	14	0	0	110	0	0
2	1	160.5	50.6	69.8653	0	505	1	445	1	0	0	7	0	1	210	2	0
2	2	148.3	37	28.169	0	530	1	590	0	60	1	16	0	0	300	3	0
2	2	153.5	50.6	83.9331	0	470	1	520	1	55	0	23	1	0	420	3	0
2	1	144.4	34	23.2541	1	440	1	480	1	0	0	15	0	0	210	2	0
2	2	160	59	92.9586	0	455	1	560	0	85	1	17	1	0	360	3	0
2	2	149.4	43.9	72.4264	1	480	1	475	1	90	1	11	0	1	210	2	0
2	1	143.2	32.8	19.6775	0	545	0	659	0	66	1	14	0	0	30	0	0
3	2	158	40	6.43545	0	390	1	450	1	30	0	2	0	0	60	0	0
3	2	154.7	40.7	14.6814	0	387	1	477	1	15	0	17	1	0	220	2	0
3	2	154	42	29.503	0	325	1	440	1	92	1	19	1	1	180	1	0
3	1	151	41	41.2076	0	470	1	470	1	0	0	9	0	0	36	0	0
3	1	144.3	38.5	46.7466	0	465	1	600	0	127	1	23	1	1	240	2	0
3	1	166	60	82.3695	0	350	1	449	1	90	1	27	1	0	690	3	1
3	1	147.5	37	20.8273	0	440	1	545	0	75	1	11	0	0	150	1	0
3	1	147.7	34.5	10.0303	1	465	1	465	1	60	1	11	0	0	210	2	0
3	1	146	30	0.22065	0	505	0	450	1	27	0	6	0	0	180	1	0
3	1	164.8	79.5	98.3061	1	360	1	375	1	30	0	0	0	0	135	1	0
3	1	156	36.9	2.45372	0	450	1	495	0	37	0	21	1	0	230	2	0
3	1	153.1	36.5	5.30586	1	470	1	500	0	45	0	5	0	0	240	2	0
3	1	164.8	46.5	24.9968	1	478	1	535	0	60	1	16	0	0	40	0	0
3	2	148	35	9.50835	0	385	1	385	1	0	0	16	0	0	180	1	0
3	2	150.8	40.8	35.2812	1	390	1	480	0	15	0	20	1	0	40	0	0
3	2	163.5	43.5	12.5333	1	523	0	500	0	20	0	3	0	0	135	1	0
3	2	161	43.8	15.4908	1	455	1	530	0	37	0	8	0	1	230	2	0
3	2	160	45	22.024	1	375	1	465	1	45	0	9	0	1	150	1	0
3	2	152.3	48.6	72.2125	1	443	1	535	0	75	1	11	0	0	390	3	0
3	1	160.1	43.2	17.1854	1	445	1	505	0	30	0	6	0	0	210	2	0
3	1	151.2	41.1	39.2791	0	418	1	655	2	60	1	14	0	0	390	3	0
3	1	144	28	0.0635838	1	455	1	570	0	7	0	15	0	0	120	1	0
3	1	172.2	50.6	22.476	1	535	0	565	0	15	0	2	0	0	90	0	0
3	1	147.2	32	2.13688	1	419	1	417	1	30	0	19	1	1	90	0	0
3	2	144.8	32.1	2.54836	0	365	1	460	1	32	0	19	1	0	60	0	0
3	2	153.5	44	39.5187	1	432	1	565	0	97	1	11	0	1	240	2	1
3	2	154	40	15.116	0	415	1	540	0	80	1	14	0	1	65	0	0
3	2	144.3	31	1.17231	1	359	1	449	1	45	0	14	0	0	105	0	0
3	2	165	48.7	28.3058	0	475	1	535	0	60	1	14	0	1	150	1	0
3	2	156.5	41	11.7482	1	420	1	450	1	30	0	16	0	0	330	3	0
3	2	143	31	3.59977	1	360	1	660	2	0	0	14	0	1	30	0	1
3	1	153.5	35.5	3.38457	1	492	0	407	1	42	0	15	0	1	150	1	0
3	1	146.2	32.8	5.54201	1	412	1	462	1	27	0	10	0	0	200	1	0
3	1	158.1	46.1	46.9186	1	441	1	471	1	45	0	0	0	0	60	0	0
3	2	147	33	3.31735	1	475	1	595	0	60	1	14	0	0	180	1	0
3	1	142.5	37	41.4713	1	505	0	535	0	15	0	3	0	0	60	0	0
3	2	156	35	1.36181	0	450	1	540	0	90	1	21	1	0	270	2	0
3	1	156.5	38.5	6.84468	1	390	1	560	0	75	1	7	0	0	120	1	0
3	2	160	39	2.90485	1	450	1	520	0	30	0	19	1	0	120	1	0
3	1	165	53	59.4627	1	477	1	531	0	30	0	26	1	0	90	0	0
3	1	148.2	34.5	7.13761	1	445	1	449	1	60	1	18	1	0	0	0	0
3	2	150	42	41.4298	0	465	1	510	0	30	0	14	0	0	300	2	0
3	2	146	30	0.536489	0	415	1	505	0	45	0	15	0	0	150	1	0
3	2	147.5	33.4	2.93561	1	357	1	537	0	90	1	21	1	1	60	0	0
3	2	155	35.5	1.15865	0	545	0	745	2	100	1	19	1	0	180	1	0
3	1	140	35.8	41.2859	1	450	1	525	0	10	0	14	0	1	120	1	0
3	1	148.2	38.2	28.5751	0	460	1	490	0	15	0	1	0	0	150	1	0
3	2	145.6	33.6	7.81007	1	380	1	440	1	35	0	16	0	0	90	0	0
3	2	145.2	28.7	0.0924708	0	419	1	629	2	75	1	11	0	0	270	2	0
3	1	144.9	35.8	23.0611	1	416	1	416	1	0	0	2	0	0	150	1	0
3	2	158	45	33.4089	1	385	1	415	1	15	0	7	0	0	120	1	0
3	2	155.2	37.5	7.50574	0	420	1	475	1	17	0	17	1	0	60	0	0
3	2	152.7	42.5	43.3851	0	380	1	600	0	20	0	6	0	1	90	0	0
3	1	151.3	32.3	0.221698	0	520	0	600	0	40	0	13	0	0	90	0	0
3	1	148	33	2.21884	1	360	1	330	1	15	0	6	0	0	270	2	0
3	1	166	41.5	3.12888	0	450	1	630	2	30	0	12	0	0	270	2	0
3	2	152.5	36	3.25538	0	425	1	565	0	40	0	21	1	0	0	0	0
3	1	148.2	33.2	4.18819	0	400	1	650	2	5	0	25	1	0	30	0	1
3	1	160.9	35.9	0.239941	1	299	1	594	0	271	1	20	1	0	450	3	0
3	1	158	40	8.40988	1	460	1	530	0	85	1	11	0	0	30	0	0
3	2	161.5	53.5	68.1905	1	415	1	477	1	0	0	18	1	0	210	2	0
3	2	151.8	38.2	17.902	1	518	0	748	2	115	1	21	1	0	45	0	1
3	2	153	37	5.3383	1	410	1	440	1	15	0	10	0	0	40	0	0
3	2	158.2	45	30.6792	1	359	1	419	1	30	0	16	0	1	585	3	0
3	2	162.5	45	15.0914	1	450	1	505	0	62	1	5	0	0	300	2	0
3	2	158	45	29.4567	1	380	1	570	0	230	1	23	1	0	90	0	0
3	2	156.5	40	10.5784	0	420	1	390	1	90	1	16	0	1	45	0	0
3	2	155	52	77.4333	0	477	1	537	0	90	1	8	0	0	300	2	0
3	2	152.7	40.3	23.1145	0	360	1	480	0	30	0	21	1	0	135	1	0
3	1	151.5	38.5	18.8525	0	453	1	593	0	70	1	14	0	1	5	0	0
3	1	155	34	0.304716	1	359	1	330	1	45	0	3	0	1	90	0	0
3	1	150	33	0.920187	1	420	1	390	1	15	0	13	0	0	40	0	0
3	1	144.5	47.6	89.7685	1	390	1	540	0	100	1	10	0	1	90	0	0
3	1	146.2	30.8	0.655684	1	315	1	420	1	30	0	8	0	0	40	0	1
3	1	164	58	81.4291	1	440	1	455	1	7	0	12	0	0	120	1	0
3	1	155.7	36.5	2.02673	1	470	1	570	0	50	0	24	1	0	45	0	0
3	1	165	42	3.32205	1	390	1	430	1	20	0	19	1	0	90	0	0
3	1	151.5	35	3.04671	1	524	0	569	0	22	0	9	0	0	150	1	0
3	1	143	36	37.6357	1	485	0	435	1	22	0	12	0	0	30	0	0
3	2	157.7	37.5	3.20999	0	550	0	540	0	60	1	16	0	0	130	1	0
3	2	141.2	38.3	48.8007	0	402	1	538	0	22	0	13	0	0	150	1	0
3	2	154.2	39.5	10.4671	1	389	1	509	0	0	0	8	0	0	70	0	0
3	2	158	53	72.9061	1	415	1	500	0	15	0	12	0	0	30	0	0
3	2	159	44	24.8828	1	450	1	450	1	85	1	22	1	1	90	0	0
3	1	142	32	10.6619	1	480	0	595	0	85	1	14	0	1	110	0	0
3	1	158.5	37.8	2.30394	1	465	1	555	0	45	0	10	0	0	285	2	0
3	1	163	42	7.64551	1	538	0	508	0	45	0	0	0	0	600	3	1
3	1	154.5	65.5	97.3584	1	480	0	415	1	125	1	14	0	0	75	0	0
3	1	158.2	45	43.0694	1	371	1	449	1	1	0	24	1	1	0	0	0
3	1	157.9	37.1	2.27542	1	440	1	495	0	27	0	16	0	1	220	2	0
3	2	153.5	36.8	4.53844	0	450	1	540	0	65	1	27	1	0	210	2	0
3	2	140.5	32	13.3204	0	470	1	505	0	15	0	5	0	0	145	1	0
4	2	156.6	48.2	51.5946	1	445	1	405	1	40	0	23	1	0	130	1	0
4	2	159.2	48.6	35.9469	1	500	0	590	0	105	1	11	0	0	390	3	0
4	2	152.1	45.3	47.8382	1	269	1	299	1	15	0	29	1	1	90	0	0
4	2	151.3	38.5	8.87215	1	295	1	500	0	15	0	23	1	1	300	2	0
4	2	158.5	45.5	20.4639	0	460	1	510	0	55	0	14	0	0	180	1	0
4	2	156	37	0.631128	0	449	1	689	2	120	1	20	1	0	90	0	1
4	2	151.5	42	24.3921	0	340	1	350	1	5	0	18	1	0	380	3	1
4	2	152.5	39.9	10.1129	1	330	1	210	1	180	1	19	1	1	230	2	1
4	2	148	37.8	12.0739	1	405	1	555	0	75	1	18	1	0	150	1	0
4	2	156	44.3	23.0546	0	380	1	625	2	30	0	17	1	0	210	2	1
4	1	172.4	56.3	40.9251	1	389	1	554	0	82	1	16	0	0	70	0	0
4	1	170.4	58.7	60.2177	1	415	1	465	1	90	1	32	1	0	75	0	1
4	1	155.2	41.2	17.9575	1	505	0	530	0	70	1	12	0	1	570	3	0
4	1	158	50	58.4892	0	450	1	510	0	60	1	7	0	0	90	0	0
4	1	164.3	51.5	43.052	1	329	1	329	1	0	0	11	0	0	0	0	0
4	1	164	45	12.0148	1	390	1	435	1	20	0	18	1	1	225	2	0
4	1	155	39.9	11.6668	1	410	1	470	1	40	0	12	0	0	90	0	0
4	1	168	57	62.0875	1	310	1	230	1	35	0	28	1	1	840	3	0
4	1	163	53	62.6186	1	390	1	420	1	15	0	21	1	0	90	0	0
4	2	155.8	40.8	8.78591	0	447	1	477	1	45	0	18	1	1	210	2	0
4	2	167.3	48.3	12.0685	1	430	1	525	0	75	1	20	1	0	150	1	0
4	1	175	52	11.7304	1	345	1	360	1	37	0	24	1	0	330	3	0
4	1	152	41.1	25.8707	1	395	1	530	0	7	0	23	1	0	180	1	0
4	1	165.5	46.5	11.7002	0	478	1	539	0	60	1	13	0	1	300	2	0
4	2	146.9	37.2	16.7759	1	405	1	450	1	22	0	19	1	1	120	1	0
4	2	155.2	45.1	32.9962	1	395	1	408	1	85	1	18	1	1	60	0	0
4	2	151.3	44	43.2587	0	438	1	478	1	20	0	16	0	0	120	1	0
4	2	155.5	64.2	96.6708	0	210	1	630	2	210	1	31	1	1	720	3	1
4	2	160.8	46	21.7655	1	405	1	525	0	60	1	17	1	1	120	1	0
4	2	150.3	47.6	69.8387	1	405	1	420	1	67	1	13	0	0	50	0	0
4	1	179.2	59.6	36.4796	1	565	0	565	0	30	0	20	1	1	60	0	0
4	2	153.1	42.4	27.6902	1	375	1	400	1	67	1	21	1	0	300	2	1
4	1	160	49.9	54.9737	1	475	1	500	0	37	0	13	0	0	240	2	0
4	2	165	44.5	4.46129	1	530	0	580	0	30	0	11	0	0	30	0	0
4	2	155	52	69.7323	0	368	1	628	2	70	1	21	1	0	200	2	0
4	1	150.1	32.5	0.358985	1	450	1	605	2	95	1	20	1	0	120	1	0
4	2	156.2	45.5	35.3198	1	415	1	475	1	30	0	16	0	0	150	1	0
4	2	159	44.2	15.735	1	265	1	385	1	30	0	21	1	0	60	0	0
4	2	158	42	10.3711	1	480	0	540	0	30	0	0	0	0	180	1	0
4	2	154	38	3.12161	0	300	1	540	0	0	0	20	1	0	300	2	0
4	2	156	43	20.1279	0	330	1	599	0	162	1	20	1	0	225	2	0
4	2	149	32.7	0.648402	0	445	1	595	0	75	1	25	1	1	180	1	0
4	2	155	43	22.4831	0	370	1	415	1	52	0	21	1	1	45	0	0
4	2	155	41	14.6993	1	390	1	550	0	105	1	19	1	1	180	1	0
4	2	154.2	41.2	11.7762	0	410	1	538	0	60	1	18	1	0	50	0	0
4	2	163	48	22.5767	0	295	1	355	1	60	1	20	1	0	40	0	0
4	2	157.9	44.7	24.4977	1	410	1	410	1	0	0	17	1	0	240	2	0
4	2	158	41	5.84848	0	410	1	500	0	45	0	20	1	1	210	2	1
4	2	154	37	2.64537	1	495	0	530	0	20	0	16	0	0	180	1	0
4	1	158.8	40.1	5.18515	1	475	1	470	1	30	0	10	0	1	240	2	0
4	1	165.1	45	12.1438	1	441	1	730	2	635	1	0	0	0	0	0	0
4	1	160	41	4.524	1	440	1	410	1	195	1	15	0	0	240	2	1
4	1	166.3	55.1	55.5808	1	510	0	600	0	45	0	0	0	0	450	3	0
4	1	163	48	27.8516	1	355	1	415	1	30	0	21	1	1	120	1	0
4	1	167.3	52	35.9616	1	420	1	450	1	60	1	10	0	0	120	1	0
4	1	159	40.9	6.26355	1	480	0	495	0	7	0	11	0	0	90	0	0
4	1	158	47.1	48.2166	1	445	1	535	0	15	0	5	0	1	50	0	0
4	2	158	42	7.29028	1	410	1	440	1	75	1	9	0	0	120	1	0
4	1	165	55	60.0352	1	380	1	415	1	45	0	12	0	0	360	3	0
4	1	163.2	42.8	7.57956	0	596	0	838	2	360	1	24	1	0	240	2	0
4	1	165	45	7.71597	1	440	1	480	0	60	1	16	0	0	120	1	1
4	2	161.3	44.4	8.86125	1	440	1	510	0	42	0	12	0	0	45	0	0
4	2	157	45.5	27.4406	1	405	1	475	1	65	1	17	1	1	120	1	0
4	1	167	52	39.5235	0	417	1	478	1	30	0	13	0	0	63	0	0
4	2	165	60	75.2769	1	425	1	560	0	67	1	15	0	0	60	0	0
4	2	160	60	85.2747	1	515	0	510	0	90	1	15	0	1	120	1	0
4	2	157.5	45	21.5082	1	480	0	600	0	60	1	23	1	0	60	0	0
4	2	157.5	38.5	1.57836	1	420	1	570	0	75	1	16	0	0	0	0	0
4	2	153	41	19.577	0	359	1	509	0	75	1	24	1	1	160	1	0
4	2	153	45	39.8357	0	410	1	560	0	75	1	14	0	0	60	0	0
4	1	169.3	47.3	7.12269	0	350	1	530	0	150	1	10	0	0	150	1	0
4	1	157	48.4	50.719	1	390	1	330	1	5	0	23	1	0	65	0	0
4	1	173.2	65	77.6404	1	390	1	740	2	185	1	11	0	0	80	0	0
4	1	160	45	24.9396	1	390	1	420	1	90	1	4	0	1	20	0	0
4	1	153.4	43.5	36.9613	1	450	1	470	1	30	0	9	0	0	360	3	0
4	2	158	50	53.5391	0	325	1	385	1	30	0	19	1	0	210	2	0
4	2	158	45.2	26.2427	0	375	1	445	1	52	0	15	0	1	120	1	1
4	2	164.2	57.8	68.0369	1	450	1	540	0	75	1	18	1	0	240	2	0
4	2	159.5	41	4.03354	0	395	1	540	0	82	1	16	0	0	150	1	0
4	2	152	38.4	7.66022	0	385	1	460	1	105	1	19	1	1	180	1	1
4	2	163	41	2.22085	1	400	1	505	0	135	1	30	1	0	360	3	0
4	2	158.4	47	32.3052	1	410	1	585	0	90	1	19	1	1	120	1	0
4	2	140.8	39	51.8563	0	310	1	565	0	67	1	19	1	0	195	2	0
4	2	159.6	56	74.7777	1	390	1	510	0	0	0	16	0	0	120	1	0
4	2	153	37.6	4.29018	1	405	1	465	1	60	1	20	1	1	180	1	0
4	2	170	52	21.575	1	410	1	500	0	45	0	18	1	0	360	3	0
4	1	170	50	16.1288	0	510	0	570	0	15	0	29	1	0	20	0	0
4	1	170	50	18.6681	1	420	1	530	0	135	1	22	1	0	150	1	0
4	1	174.5	50	6.80426	0	450	1	580	0	65	1	24	1	0	90	0	1
4	2	163	43	3.40684	0	420	1	540	0	60	1	10	0	1	120	1	0
1	1	140	28.9	7.65558	0	535	1	555	0	72	1	10	0	0	1	0	0
1	1	141.4	30.7	15.904	1	465	1	465	1	0	0	16	0	0	180	1	0
1	1	137.2	26.4	1.57018	0	475	1	455	1	17	0	13	0	0	330	2	0
1	2	137	28.5	13.1205	0	465	1	505	1	52	0	11	0	0	30	0	0
1	1	137	28	8.71427	0	475	1	475	1	0	0	8	0	0	330	2	0
1	1	143.6	29.8	3.99862	1	485	1	535	1	25	0	11	0	1	180	1	0
1	2	143.9	33.2	31.5665	0	555	0	590	0	22	0	20	1	0	40	0	0
1	1	127	24	9.70038	0	505	1	625	0	60	1	15	0	0	240	2	0
1	2	149	31.4	2.46381	0	500	1	535	1	75	1	18	1	0	300	3	0
1	1	138.7	31.5	34.4212	1	480	1	560	0	60	1	11	0	0	300	2	0
1	2	138.6	31.1	30.5132	0	520	1	607	0	57	0	13	0	1	240	2	0
1	2	138.7	29.7	18.0615	0	540	0	620	0	82	1	12	0	0	120	1	0
1	1	145.3	38.6	65.5364	0	530	1	560	0	15	0	5	0	0	70	0	0
1	2	141.5	33.5	40.186	1	450	1	610	0	100	1	12	0	0	260	2	0
1	2	139.9	29.8	16.3727	1	500	1	545	0	72	1	19	1	0	90	0	0
1	2	138.4	28	8.69942	1	335	1	615	0	52	0	11	0	0	300	3	0
1	1	132	27	21.2228	0	462	1	530	1	65	1	20	1	0	270	2	0
1	1	136.4	40.3	90.2201	1	450	1	450	1	60	1	16	0	0	300	2	0
1	2	136	37	83.6843	0	480	1	480	1	30	0	18	1	0	190	2	0
1	2	138.4	28.5	10.5737	0	505	1	565	0	30	0	15	0	0	60	0	0
1	1	137.5	32	41.968	0	520	1	520	1	0	0	8	0	0	130	1	0
1	1	145	35	38.6828	0	560	0	595	0	45	0	5	0	0	135	1	0
1	2	129.7	25.1	11.6283	0	520	1	710	0	100	1	24	1	0	25	0	0
1	1	135	32	55.7994	1	460	1	520	1	30	0	10	0	0	105	0	0
1	2	130	27.3	28.9189	1	485	1	500	1	37	0	17	1	0	120	1	0
1	2	129.3	24.6	9.24835	0	550	0	570	0	37	0	12	0	0	10	0	0
1	1	132	30	55.5308	0	500	1	590	0	45	0	10	0	0	240	2	0
1	1	131.8	26	12.4893	0	490	1	590	0	60	1	5	0	0	3	0	0
1	2	136.5	26.5	3.02744	0	560	0	690	0	75	1	16	0	0	40	0	1
1	2	139.2	32.3	39.0819	0	470	1	520	1	55	0	11	0	0	140	1	0
1	2	151.8	43.6	71.311	1	480	1	530	1	45	0	10	0	0	120	1	0
1	1	132.2	28	33.0302	0	450	1	530	1	25	0	19	1	0	40	0	0
1	2	136.1	28	16.843	0	510	1	510	1	60	1	4	0	0	180	2	0
1	1	143.5	31.9	15.325	0	480	1	510	1	15	0	8	0	0	130	1	0
1	2	143	42	87.3923	0	540	0	645	0	97	1	19	1	0	300	3	0
1	2	148	35	21.4135	0	462	1	567	0	67	1	14	0	0	240	2	0
1	1	140	30	15.8066	0	500	1	530	1	45	0	13	0	0	90	0	0
1	2	141.1	31.8	25.8061	0	480	1	515	1	47	0	14	0	0	145	1	0
2	1	143	37.8	58.3815	0	535	1	655	0	150	1	5	0	0	240	2	0
2	2	154.5	47.8	72.2038	1	475	1	447	1	75	1	6	0	0	150	1	0
2	2	141	36	52.6226	0	550	0	530	1	15	0	16	0	0	180	2	0
2	2	154.6	53.3	87.7954	1	450	1	430	1	10	0	14	0	0	420	3	0
2	1	147.8	33	6.39218	1	530	1	590	0	90	1	10	0	0	80	0	0
2	1	149.1	35.6	21.5802	0	490	1	530	1	110	1	25	1	0	390	3	0
2	2	144	30	2.64328	1	460	1	530	1	65	1	14	0	0	300	3	0
2	2	146	35.2	26.1664	0	425	1	445	1	37	0	9	0	0	100	0	0
2	1	148	38.6	49.4543	0	490	1	520	1	15	0	6	0	0	180	1	0
2	1	141	35	40.4971	1	440	1	500	1	30	0	8	0	0	110	0	0
2	2	151	43.9	66.7695	0	465	1	520	1	30	0	17	1	0	705	3	0
2	1	147.8	41.7	64.09	1	490	1	505	1	30	0	11	0	0	120	1	0
2	1	150.2	36.4	22.8321	1	535	1	470	1	30	0	16	0	0	180	1	0
2	2	150.6	37.5	21.7251	0	435	1	465	1	112	1	15	0	0	150	1	0
2	1	158	44	46.6365	1	405	1	405	1	90	1	8	0	0	390	3	0
2	2	139.1	32.2	29.2712	0	477	1	567	0	45	0	5	0	1	60	0	0
2	2	143	31.8	13.7993	1	400	1	575	0	152	1	21	1	0	300	3	1
2	2	145	32.5	12.0086	1	528	1	509	1	50	0	2	0	0	242	2	0
2	2	148	37	28.2447	0	517	1	717	0	100	1	8	0	0	150	1	0
2	2	149.2	36.8	28.4444	0	510	1	550	0	45	0	14	0	1	240	2	0
2	1	153	38	17.3857	0	410	1	570	0	125	1	21	1	0	360	3	0
2	2	149.7	34.2	9.28894	1	595	0	740	2	105	1	10	0	0	190	2	0
2	1	151	42.9	59.6269	0	450	1	510	1	30	0	18	1	0	100	0	0
2	1	141.1	31	8.83713	1	509	1	569	0	60	1	14	0	0	100	0	0
2	2	145.5	32.2	6.87211	1	470	1	550	0	35	0	19	1	0	210	2	0
2	1	153	59.2	96.0534	0	610	0	520	1	80	1	15	0	1	360	3	1
2	1	148.8	32.6	4.008	0	480	1	450	1	55	0	11	0	0	190	1	0
2	2	146	33	7.26203	0	495	1	535	1	80	1	8	0	0	150	1	0
2	2	153	45	60.5796	0	445	1	505	1	60	1	5	0	1	330	3	0
2	2	140.3	39.8	80.4036	1	500	1	530	1	45	0	12	0	0	150	1	0
2	2	140.6	39	70.6216	0	415	1	505	1	135	1	22	1	1	270	2	0
2	1	145	35	32.9521	1	535	1	560	0	27	0	8	0	0	60	0	0
2	1	149.1	35	11.9143	0	470	1	540	0	67	1	11	0	0	150	1	0
2	2	150.1	35.6	12.7426	0	430	1	570	0	100	1	14	0	0	90	0	0
2	1	136.5	39.2	85.0929	1	540	0	410	1	5	0	2	0	0	150	1	0
2	2	153.4	39.3	25.2167	0	365	1	560	0	67	1	16	0	1	330	3	1
2	2	150	36.1	12.8171	0	465	1	570	0	82	1	17	1	1	180	2	1
2	1	148.4	42.7	67.7321	0	500	1	460	1	10	0	15	0	0	90	0	0
2	2	159.7	45.2	49.6949	0	465	1	525	1	30	0	12	0	0	60	0	0
2	2	135	27	3.29008	0	470	1	620	0	105	1	10	0	1	20	0	0
2	2	148	31	1.28733	0	480	1	580	0	50	0	11	0	1	180	2	0
2	1	143.4	34.5	29.7086	1	440	1	520	1	75	1	0	0	0	480	3	0
2	1	151.8	61.2	96.9785	0	415	1	415	1	60	1	14	0	0	240	2	0
2	2	144	37	41.7022	0	510	1	480	1	45	0	16	0	0	300	3	0
2	1	134.7	28.4	13.7417	1	477	1	507	1	45	0	18	1	0	180	1	1
2	1	135	29	16.8697	0	564	0	444	1	0	0	13	0	1	300	2	0
2	2	161.7	52.4	72.371	0	449	1	658	0	135	1	24	1	1	90	0	0
2	2	140.7	30.8	13.8933	1	460	1	450	1	100	1	11	0	1	420	3	0
2	1	141.4	32.1	19.0997	1	560	0	590	0	45	0	13	0	0	240	2	0
2	1	152.5	54.7	92.143	0	462	1	479	1	67	1	22	1	0	120	1	0
2	2	147.8	40.3	50.2792	1	460	1	470	1	35	0	10	0	0	90	0	1
2	2	147.1	34.4	10.5689	0	480	1	540	0	90	1	11	0	1	360	3	0
2	2	140	28	1.79271	0	410	1	470	1	30	0	8	0	0	70	0	1
2	1	141.8	30.5	8.73265	1	450	1	580	0	25	0	12	0	0	80	0	0
2	1	142	31	8.15814	0	545	0	415	1	37	0	20	1	0	180	1	0
2	2	152.4	36.8	13.254	0	345	1	455	1	37	0	20	1	0	0	0	0
2	1	145	31.8	5.47047	1	300	1	360	1	30	0	15	0	0	330	2	1
2	2	144	39.6	69.2705	1	400	1	512	1	2	0	24	1	1	65	0	0
2	1	140	31.2	12.9719	0	540	0	705	0	142	1	12	0	0	165	1	0
2	1	140.8	33.8	35.5166	1	405	1	380	1	12	0	9	0	0	120	1	0
2	1	134.8	31.6	41.5903	1	400	1	430	1	45	0	15	0	1	190	1	0
2	2	155	45	62.784	0	490	1	530	1	20	0	15	0	0	180	2	0
2	2	159.3	47.4	59.0851	0	495	1	715	0	110	1	19	1	0	140	1	0
2	2	147.9	39.5	42.9317	0	530	1	595	0	45	0	15	0	0	150	1	1
3	2	156.5	58	90.9558	0	380	1	395	1	82	1	17	1	1	570	3	0
3	2	152	45	52.7698	1	405	1	555	0	75	1	3	0	0	30	0	0
3	2	151	36	7.31094	1	509	0	599	0	105	1	13	0	0	100	0	0
3	1	152.6	34.3	1.70252	1	530	0	530	0	0	0	0	0	1	30	0	0
3	1	160.1	60.7	91.345	1	460	1	600	0	135	1	15	0	0	450	3	0
3	2	143.1	38.9	51.862	1	520	0	525	0	12	0	7	0	0	180	1	0
3	2	150	35.5	5.15988	1	480	0	540	0	60	1	13	0	0	90	0	0
3	2	155.5	59	93.0766	1	500	0	740	2	150	1	27	1	1	270	2	0
3	2	148.9	33.7	2.99532	0	450	1	600	0	135	1	15	0	0	60	0	0
3	1	146.5	38	36.5422	1	385	1	475	1	45	0	15	0	1	270	2	1
3	2	156.3	52.4	80.1834	0	425	1	570	0	105	1	7	0	0	240	2	0
3	2	151	41.2	29.1868	1	435	1	585	0	135	1	25	1	1	120	1	0
3	2	153.1	46.4	61.1163	0	375	1	450	1	45	0	21	1	0	720	3	0
3	1	162	65.5	94.7972	0	500	0	615	2	137	1	18	1	0	200	1	1
4	1	150.7	39.1	20.2494	1	359	1	419	1	30	0	21	1	0	240	2	0
4	1	169.9	60	68.9233	0	420	1	540	0	70	1	14	0	0	600	3	0
4	1	155.2	42.5	22.1989	1	430	1	470	1	10	0	14	0	0	300	2	1
4	1	159	47	43.866	1	430	1	430	1	0	0	19	1	0	180	1	0
4	1	145	35	13.2301	1	480	0	475	1	2	0	14	0	1	300	2	1
4	1	161.5	48.5	43.9298	0	430	1	505	0	37	0	17	1	1	90	0	1
4	2	154.9	40.1	7.18695	0	360	1	510	0	75	1	24	1	0	120	1	0
4	2	158	99	99.9598	0	370	1	360	1	75	1	18	1	0	360	3	0
4	2	156.9	49	50.9263	0	440	1	440	1	30	0	14	0	1	270	2	0
4	1	159	52.7	73.1365	1	400	1	435	1	10	0	4	0	1	240	2	0
4	2	165.4	60.4	76.6771	1	370	1	365	1	2	0	20	1	1	425	3	0
4	2	157.5	56.2	83.5326	1	395	1	405	1	60	1	16	0	0	360	3	0
4	2	157.2	42.1	15.0318	0	365	1	405	1	20	0	18	1	0	300	2	0
4	2	158	41.5	9.52164	1	350	1	340	1	60	1	22	1	1	400	3	1
4	1	159.5	50	59.5826	0	480	0	460	1	75	1	13	0	0	240	2	0
4	1	169.7	54	39.5389	1	460	1	430	1	15	0	14	0	0	300	2	0
4	1	160.4	51.6	58.8469	0	505	0	530	0	72	1	14	0	0	260	2	0
4	1	170.3	65	82.0954	1	440	1	370	1	60	1	7	0	0	210	2	0
4	2	162.5	51.2	44.9415	0	410	1	530	0	60	1	15	0	0	125	1	0
4	2	153.1	39.7	12.6323	1	430	1	535	0	52	0	10	0	0	240	2	0
4	2	160.1	53	63.0286	1	435	1	585	0	165	1	18	1	1	660	3	1
4	2	155.3	44.7	31.7888	1	460	1	460	1	30	0	20	1	0	300	2	0
4	2	156.3	50.6	59.1694	1	445	1	562	0	90	1	23	1	1	280	2	0
4	2	153	36.7	1.73972	1	435	1	570	0	75	1	17	1	0	510	3	0
4	2	158.2	56.2	83.1259	1	330	1	435	1	112	1	27	1	1	390	3	1
4	2	145.9	37.7	23.0498	0	510	0	630	2	120	1	17	1	0	720	3	0
4	1	149.8	37.7	13.3765	1	370	1	520	0	75	1	12	0	0	360	3	0
4	1	153.1	40.1	18.0013	1	535	0	595	0	60	1	11	0	0	180	1	0
4	2	157.1	49.9	56.2011	1	350	1	350	1	90	1	15	0	0	720	3	1
4	1	175.8	57.1	42.9021	1	380	1	440	1	150	1	23	1	0	360	3	1
4	1	154	47.4	62.3633	1	445	1	505	0	90	1	15	0	0	240	2	1
4	1	152	36	3.47678	1	490	0	625	2	67	1	9	0	0	480	3	0
4	1	167.9	52.6	39.7393	1	440	1	300	1	60	1	23	1	0	930	3	0
4	2	153.4	40.2	11.8814	0	270	1	355	1	97	1	11	0	1	960	3	0
4	2	152.5	45	41.7731	1	420	1	570	0	90	1	25	1	0	180	1	0
4	2	145.2	35.2	6.35069	0	440	1	440	1	0	0	13	0	0	240	2	0
4	1	163.6	49.4	39.9377	0	465	1	500	0	45	0	13	0	1	780	3	0
4	1	153	47	62.7725	0	440	1	475	1	77	1	19	1	0	390	3	0
4	1	164.3	48.2	26.9009	1	355	1	499	0	130	1	11	0	1	360	3	0
4	1	162.7	55.3	72.9817	1	387	1	330	1	165	1	18	1	1	630	3	0
4	1	167.3	62.8	82.9932	0	420	1	480	0	45	0	15	0	0	240	2	0
4	2	158.7	50.3	51.0968	1	315	1	455	1	135	1	22	1	1	300	2	0
4	2	156.1	45.6	38.1921	1	470	1	760	2	115	1	22	1	0	330	3	0
4	1	159.9	50.1	59.58	1	440	1	510	0	75	1	14	0	0	420	3	0
4	1	175	62.3	63.206	1	420	1	420	1	0	0	20	1	1	600	3	0
4	1	153.5	44	43.4269	1	320	1	320	1	0	0	19	1	0	360	3	0
4	2	148.6	47	72.7671	0	540	0	650	2	55	0	9	0	1	480	3	0
4	2	147.7	48	78.1748	1	419	1	300	1	90	1	18	1	0	60	0	1
4	2	157.8	58.2	87.317	1	430	1	600	0	105	1	13	0	1	180	1	0
4	2	153.2	39.8	9.2011	0	510	0	480	0	15	0	7	0	0	270	2	0
[truncated: 1,124 more rows]
